# Supplementary material for: 100 Million-year-old straight-jawed lacewing larvae with enormously inflated trunks represent the oldest cases of extreme physogastry in insects
Source: Sci Rep. 2022 Jul 26;12:12760. doi: 10.1038/s41598-022-16698-y (PMC9325756; doi:10.1038/s41598-022-16698-y)
Supplement: Supplementary file 3 — Supplementary Information 2. [file 41598_2022_16698_MOESM3_ESM.zip]

Archive with 11 entries (8 files):
- Suppl_file_2/
- Suppl_file_2/.DS_Store
- __MACOSX/
- __MACOSX/Suppl_file_2/
- __MACOSX/Suppl_file_2/._.DS_Store
- Suppl_file_2/shape_physo.chc
- Suppl_file_2/shape_physo.nef
- Suppl_file_2/shape_physo.pcc
- Suppl_file_2/shape_physo.pcr
- Suppl_file_2/shape_physo.pcs
- __MACOSX/Suppl_file_2/._shape_physo.pcs
