# Supplementary material for: 100 Million-year-old straight-jawed lacewing larvae with enormously inflated trunks represent the oldest cases of extreme physogastry in insects
Source: Sci Rep. 2022 Jul 26;12:12760. doi: 10.1038/s41598-022-16698-y (PMC9325756; doi:10.1038/s41598-022-16698-y)
Supplement: Supplementary file 3 — Supplementary Information 2. [file 41598_2022_16698_MOESM3_ESM.zip › Suppl_file_2/shape_physo.chc]

5001_1 209 62 0	000000E+00 47606 6 6 6 5 6 6 6 5 6 6 6 6 5 6 6 6 5 6 6 6 6 5 6 6 6 6 5 6 6 6 6 5 6 6 6 6 5 6 6 6 6 6 5 6 6 6 6 6 5 6 6 6 6 6 5 6 6 6 6 6 5 6 6 6 6 6 5 6 6 6 6 6 6 5 6 6 6 6 6 6 6 5 6 6 6 6 6 6 5 6 6 6 6 6 6 6 5 6 6 6 6 6 6 6 6 6 5 6 6 6 6 6 6 6 6 6 6 5 6 6 6 6 6 6 6 6 6 6 5 6 6 6 6 6 6 6 6 6 6 6 6 6 5 6 6 6 6 6 6 6 6 6 6 6 6 6 6 6 6 6 6 6 6 6 6 6 5 6 6 6 6 6 6 6 6 6 6 6 6 6 6 6 6 6 6 6 6 6 6 6 6 …
5002_1 61 25 0	000000E+00 25430 6 6 5 6 6 6 6 6 6 5 6 6 6 6 6 6 6 6 6 6 6 6 5 6 6 6 6 6 6 6 6 6 6 6 6 6 6 6 6 6 6 6 6 6 6 6 6 6 6 6 6 5 6 6 6 6 6 6 6 6 6 6 6 6 6 6 6 6 6 6 6 6 6 6 6 6 6 6 6 5 6 6 6 6 6 6 6 6 6 6 6 6 6 6 6 6 6 5 6 6 6 6 6 6 6 6 6 6 6 6 6 5 6 6 6 6 6 6 6 6 6 6 6 6 5 6 6 6 6 6 6 6 6 6 6 6 6 5 6 6 6 6 6 6 6 6 6 6 6 5 6 6 6 6 6 6 6 6 6 6 6 6 5 6 6 6 6 6 6 6 6 6 6 6 6 5 6 6 6 6 6 6 6 6 6 6 6 5 6 6 6 …
5003_1 203 40 0	000000E+00 94830 5 4 4 4 4 4 4 4 4 4 6 6 7 6 6 6 6 6 6 6 6 6 6 5 6 6 6 6 6 6 6 6 6 6 6 6 6 6 6 6 6 6 6 5 6 6 6 6 6 6 6 6 6 5 6 6 6 6 6 6 6 5 6 6 6 6 6 6 6 5 6 6 6 6 5 6 6 6 6 6 5 6 6 6 6 5 6 6 6 6 5 6 6 6 5 6 6 6 6 5 6 6 6 5 6 6 6 5 6 6 6 5 6 6 6 5 6 6 5 6 6 6 5 6 6 6 5 6 6 5 6 6 6 5 6 6 5 6 6 6 5 6 6 5 6 6 6 5 6 6 5 6 6 5 6 6 6 5 6 6 5 6 6 5 6 6 6 5 6 6 5 6 6 5 6 6 6 5 6 6 5 6 6 6 5 6 6 5 6 6 5 …
5004_1 74 10 0	000000E+00 39700 6 5 6 6 5 6 6 5 6 6 6 5 6 6 5 6 6 6 5 6 6 6 5 6 6 6 5 6 6 6 6 5 6 6 6 5 6 6 6 6 5 6 6 6 6 5 6 6 6 6 5 6 6 6 6 6 6 5 6 6 6 6 6 5 6 6 6 6 6 6 5 6 6 6 6 6 5 6 6 6 6 6 6 5 6 6 6 6 6 5 6 6 6 6 6 5 6 6 6 6 6 5 6 6 6 6 6 5 6 6 6 6 6 5 6 6 6 6 6 5 6 6 6 6 6 5 6 6 6 5 6 6 6 5 6 6 5 6 6 6 5 6 6 5 6 6 5 6 6 5 6 6 5 6 5 6 6 5 6 6 5 6 5 6 6 5 6 5 6 6 5 6 6 5 6 6 6 5 6 6 6 5 6 6 6 5 6 6 6 5 6 …
5005_1 242 44 0	000000E+00 59968 6 5 6 5 6 5 6 5 6 5 6 5 5 6 5 6 5 6 6 5 6 5 6 5 6 6 5 6 5 6 5 6 6 5 6 5 6 6 5 6 6 5 6 5 6 6 5 6 6 5 6 6 5 6 6 5 6 6 6 5 6 6 5 6 6 6 5 6 6 5 6 6 6 5 6 6 6 5 6 6 6 6 5 6 6 6 5 6 6 6 6 5 6 6 6 5 6 6 6 6 5 6 6 6 5 6 6 6 5 6 6 6 5 6 6 5 6 6 5 6 6 5 6 6 5 6 6 5 6 6 5 6 5 6 6 5 6 6 5 6 6 5 6 5 6 6 5 6 6 5 6 5 6 6 5 6 6 5 6 6 5 6 6 5 6 6 5 6 6 5 6 6 5 6 6 6 5 6 6 5 6 6 6 5 6 6 6 5 6 6 6 …
5006_1 198 40 0	000000E+00 58231 5 5 5 5 6 5 6 6 5 6 6 6 6 6 5 6 6 6 6 6 6 6 6 6 6 6 6 6 6 6 6 6 6 6 6 5 6 6 6 6 6 6 6 6 6 6 6 6 6 5 6 6 6 6 6 6 6 6 6 6 6 6 5 6 6 6 6 6 6 6 6 6 5 6 6 6 6 6 6 6 6 6 6 5 6 6 6 6 6 6 6 6 6 6 6 5 6 6 6 6 6 6 6 6 6 6 6 6 5 6 6 6 6 6 6 6 6 6 6 6 5 6 6 6 6 6 6 6 6 6 6 6 6 5 6 6 6 6 6 6 6 6 6 6 6 5 6 6 6 6 6 6 6 6 6 6 5 6 6 6 6 6 6 6 6 5 6 6 6 6 6 6 6 6 5 6 6 6 6 6 6 6 5 6 6 6 6 6 6 5 6 …
5007_1 79 13 0	000000E+00 62213 5 5 6 5 6 6 5 6 6 5 6 6 5 6 6 6 5 6 6 6 6 5 6 6 6 5 6 6 6 6 5 6 6 6 5 6 6 6 5 6 6 6 6 5 6 6 6 5 6 6 6 6 5 6 6 6 6 5 6 6 6 6 6 6 6 6 5 6 6 6 6 6 6 6 5 6 6 6 6 6 6 6 6 5 6 6 6 6 6 6 6 5 6 6 6 6 6 6 6 6 5 6 6 6 6 6 6 6 5 6 6 6 6 6 6 6 5 6 6 6 6 6 6 6 5 6 6 6 6 6 6 6 5 6 6 6 6 6 6 6 5 6 6 6 6 6 6 6 5 6 6 6 6 6 6 6 5 6 6 6 6 6 6 6 5 6 6 6 6 6 6 5 6 6 6 6 6 6 6 5 6 6 6 6 6 6 5 6 6 6 6 …
5008_1 95 16 0	000000E+00 55519 6 5 6 5 6 6 5 6 6 6 5 6 6 5 6 6 6 6 5 6 6 6 5 6 6 6 6 6 6 5 6 6 6 6 5 6 6 6 5 6 6 6 5 6 6 6 5 6 6 6 5 6 6 5 6 6 6 5 6 6 5 6 6 6 5 6 6 5 6 6 5 6 6 6 6 5 6 6 6 6 6 5 6 6 6 6 6 6 5 6 6 6 6 6 5 6 6 6 6 6 5 6 6 6 6 6 5 6 6 6 6 6 5 6 6 6 6 6 5 6 6 6 6 6 5 6 6 6 6 5 6 6 6 6 6 5 6 6 6 6 5 6 6 6 6 5 6 6 6 6 5 6 6 6 6 5 6 6 6 6 5 6 6 6 6 5 6 6 6 5 6 6 6 6 5 6 6 6 5 6 6 6 5 6 6 6 5 6 6 6 5 …
5009_1 98 20 0	000000E+00 45807 5 4 6 5 6 5 6 5 6 6 5 6 6 6 5 6 6 6 6 5 6 6 6 6 5 6 6 6 6 5 6 6 6 6 5 6 6 6 6 5 6 6 6 6 5 6 6 6 6 5 6 6 6 6 5 6 6 6 6 5 6 6 6 6 5 6 6 6 6 5 6 6 6 6 5 6 6 6 6 5 6 6 6 6 6 6 6 5 6 6 6 6 6 6 6 6 6 6 6 6 6 6 6 6 6 6 6 6 6 6 6 6 6 6 6 6 6 6 6 6 6 6 6 6 5 6 6 6 6 6 6 6 6 6 6 6 6 6 6 6 6 6 6 6 6 6 6 6 6 6 6 6 6 6 6 6 6 6 6 6 6 6 6 5 6 6 6 6 6 6 6 6 6 6 5 6 6 6 6 6 5 6 6 6 5 6 6 5 5 4 4 …
5010_1 109 24 0	000000E+00 49683 5 4 4 4 5 4 5 4 6 5 5 6 5 6 5 6 5 6 5 6 6 5 6 5 6 5 6 6 5 6 5 6 6 5 6 6 5 6 6 5 6 6 5 6 6 5 6 6 5 6 6 6 5 6 6 6 5 6 6 6 5 6 6 6 6 5 6 6 6 6 6 5 6 6 6 6 6 6 6 5 6 6 6 6 6 6 6 6 6 5 6 6 6 6 6 6 6 6 6 6 6 5 6 6 6 6 6 6 6 6 6 6 6 6 6 5 6 6 6 6 6 6 6 6 6 6 6 6 6 6 6 6 5 6 6 6 6 6 6 6 6 6 6 6 6 6 6 6 6 6 6 6 6 5 6 6 6 6 6 6 6 6 6 6 6 6 6 6 6 6 6 6 6 6 6 6 6 6 6 6 6 6 6 6 6 6 6 6 6 6 6 …
5011_1 227 46 0	000000E+00 70837 6 5 6 6 6 5 6 6 5 6 6 5 6 6 6 5 6 6 5 6 6 5 6 6 5 6 6 5 6 6 6 5 6 6 5 6 6 5 6 6 6 6 5 6 6 6 5 6 6 6 5 6 6 6 6 5 6 6 6 5 6 6 6 6 5 6 6 6 6 5 6 6 6 6 6 5 6 6 6 6 5 6 6 6 6 5 6 6 6 5 6 6 6 5 6 6 6 6 5 6 6 6 5 6 6 6 5 6 6 6 5 6 6 6 5 6 6 5 6 6 6 5 6 6 5 6 6 6 5 6 6 5 6 6 6 5 6 6 5 6 6 5 6 6 6 5 6 6 5 6 6 6 5 6 6 5 6 6 6 5 6 6 6 5 6 6 5 6 6 6 5 6 6 6 5 6 6 6 5 6 6 6 5 6 6 6 5 6 6 6 6 …
5012_1 231 45 0	000000E+00 77369 5 5 6 5 6 5 6 5 6 5 6 5 6 5 6 5 6 5 6 5 6 6 5 6 5 6 6 5 6 6 5 6 6 6 5 6 6 6 5 6 6 6 6 5 6 6 6 6 5 6 6 6 6 6 5 6 6 6 6 5 6 6 6 6 5 6 6 6 6 6 5 6 6 6 5 6 6 6 5 6 6 6 6 5 6 6 6 5 6 6 6 5 6 6 6 5 6 6 6 5 6 6 6 5 6 6 6 5 6 6 6 5 6 6 5 6 6 6 5 6 6 6 5 6 6 6 5 6 6 6 5 6 6 5 6 6 6 5 6 6 6 5 6 6 6 5 6 6 6 5 6 6 5 6 6 6 5 6 6 6 5 6 6 5 6 6 5 6 6 6 5 6 6 5 6 6 5 6 6 5 6 6 5 6 6 5 6 6 5 6 6 …
5401_1 109 20 0	000000E+00 41882 5 5 6 5 6 5 6 6 5 6 5 6 6 6 5 6 6 6 5 6 6 6 6 5 6 6 6 5 6 6 6 6 5 6 6 6 6 5 6 6 6 6 5 6 6 6 5 6 6 6 6 5 6 6 6 6 5 6 6 6 6 5 6 6 6 6 5 6 6 6 6 5 6 6 6 6 5 6 6 6 6 5 6 6 6 6 5 6 6 6 6 5 6 6 6 6 6 5 6 6 6 6 5 6 6 6 6 6 5 6 6 6 6 6 6 5 6 6 6 6 6 6 5 6 6 6 5 6 6 6 5 6 6 5 6 6 5 6 6 5 6 5 6 6 5 6 5 6 6 5 6 5 6 5 6 5 6 5 6 6 5 6 5 6 5 5 6 5 6 5 6 5 6 5 6 5 5 6 5 6 5 5 6 5 6 5 5 6 5 5 6 …
5402_1 97 2 0	000000E+00 65359 5 6 5 6 6 6 5 6 6 6 5 6 6 5 6 6 6 5 6 6 6 5 6 6 6 6 5 6 6 6 5 6 6 6 5 6 6 6 5 6 6 6 5 6 6 6 5 6 6 6 5 6 6 6 6 5 6 6 6 5 6 6 6 5 6 6 6 5 6 6 6 5 6 6 6 5 6 6 6 5 6 6 6 5 6 6 6 5 6 6 6 5 6 6 6 5 6 6 6 5 6 6 6 5 6 6 6 6 5 6 6 6 5 6 6 6 5 6 6 6 5 6 6 6 5 6 6 5 6 6 6 5 6 6 6 5 6 6 6 5 6 6 6 5 6 6 5 6 6 6 5 6 6 6 5 6 6 6 5 6 6 5 6 6 6 5 6 6 6 5 6 6 6 5 6 6 5 6 6 6 5 6 6 6 5 6 6 6 5 6 6 …
5403_1 91 20 0	000000E+00 42267 6 6 6 6 6 6 6 6 6 6 6 6 6 6 6 6 6 6 7 6 6 6 6 6 6 6 6 6 6 6 6 5 6 6 6 6 6 6 6 6 6 6 6 6 6 6 6 6 5 6 6 6 6 6 6 6 6 6 6 6 6 6 6 6 6 6 6 6 6 6 6 6 6 6 6 6 6 6 6 6 6 6 6 6 6 6 6 6 5 6 6 6 6 6 6 6 6 6 5 6 6 6 6 6 6 6 5 6 6 6 6 6 5 6 6 6 6 6 5 6 6 6 6 5 6 6 6 6 5 6 6 5 6 6 5 6 5 6 5 6 5 6 5 5 6 5 5 6 5 5 6 5 5 5 5 6 5 5 5 5 6 5 5 5 5 5 6 5 5 5 5 5 5 5 6 5 5 5 5 5 5 5 6 5 5 5 5 5 6 5 5 …
5404_1 87 19 0	000000E+00 54635 5 5 5 6 5 6 5 6 5 6 6 5 6 6 6 6 5 6 6 6 6 6 6 6 6 5 6 6 6 6 6 6 6 6 6 6 5 6 6 6 6 6 6 6 6 6 6 6 6 5 6 6 6 6 6 6 6 6 6 6 6 6 6 6 6 5 6 6 6 6 6 6 6 6 6 6 6 6 6 6 6 5 6 6 6 6 6 6 6 6 6 6 6 6 6 6 6 6 5 6 6 6 6 6 6 6 6 6 6 6 6 6 6 6 6 5 6 6 6 6 6 6 6 6 6 6 6 6 5 6 6 6 6 6 6 6 6 6 5 6 6 6 6 6 6 6 5 6 6 6 6 6 6 5 6 6 6 6 6 5 6 6 6 6 6 5 6 6 6 6 6 5 6 6 6 6 5 6 6 6 6 5 6 6 6 5 6 6 6 6 5 …
5405_1 99 3 0	000000E+00 90340 5 4 4 5 4 5 5 6 5 5 6 5 6 6 5 6 6 5 6 6 6 5 6 6 6 6 5 6 6 6 6 5 6 6 6 6 6 5 6 6 6 6 6 6 5 6 6 6 6 6 5 6 6 6 6 6 6 5 6 6 6 6 6 6 5 6 6 6 6 6 5 6 6 6 6 6 6 5 6 6 6 6 6 6 5 6 6 6 6 6 6 5 6 6 6 6 6 5 6 6 6 6 6 6 5 6 6 6 6 6 6 5 6 6 6 6 6 5 6 6 6 6 6 6 5 6 6 6 6 6 6 5 6 6 6 6 6 5 6 6 6 6 6 5 6 6 6 6 6 5 6 6 6 6 6 5 6 6 6 6 6 5 6 6 6 6 5 6 6 6 6 5 6 6 6 6 5 6 6 6 5 6 6 6 5 6 6 6 5 6 6 …
5406_1 120 13 0	000000E+00 66599 5 4 5 5 6 5 5 6 5 6 5 6 6 5 6 6 5 6 5 6 6 5 6 6 6 5 6 6 5 6 6 6 5 6 6 6 5 6 6 6 6 5 6 6 6 6 5 6 6 6 6 5 6 6 6 6 6 5 6 6 6 6 5 6 6 6 6 6 5 6 6 6 6 6 6 5 6 6 6 6 6 6 5 6 6 6 6 6 6 6 6 6 5 6 6 6 6 6 6 6 6 6 6 6 6 6 6 6 5 6 6 6 6 6 6 6 6 6 6 6 6 6 5 6 6 6 6 6 6 6 6 5 6 6 6 6 6 5 6 6 6 5 6 6 6 5 6 6 6 5 6 6 5 6 6 5 6 6 5 6 5 6 6 5 6 5 6 6 5 6 5 6 6 5 6 5 6 6 5 6 6 5 6 5 6 6 5 6 5 6 6 …
5407_1 80 5 0	000000E+00 74132 5 4 5 5 6 5 6 6 5 6 6 5 6 5 6 6 5 6 6 5 6 6 5 6 6 6 5 6 6 5 6 6 6 5 6 6 5 6 6 6 5 6 6 6 6 5 6 6 6 6 5 6 6 6 6 5 6 6 6 6 5 6 6 6 6 6 5 6 6 6 6 6 5 6 6 6 6 6 6 6 5 6 6 6 6 6 6 5 6 6 6 6 6 6 6 5 6 6 6 6 6 6 6 6 6 5 6 6 6 6 6 6 6 6 6 6 6 6 6 6 5 6 6 6 6 6 6 6 6 6 6 6 6 6 6 6 5 6 6 6 6 6 6 6 6 6 6 6 6 6 5 6 6 6 6 6 6 6 6 5 6 6 5 6 6 5 6 6 5 6 6 5 6 6 5 6 5 6 6 5 6 6 5 6 6 5 6 5 6 6 5 …
5408_1 83 15 0	000000E+00 53106 5 5 5 6 5 6 5 6 6 5 6 5 6 6 5 6 6 5 6 6 5 6 6 6 5 6 6 5 6 6 5 6 6 6 5 6 6 5 6 6 6 5 6 6 5 6 6 6 6 5 6 6 6 5 6 6 6 6 6 5 6 6 6 6 6 5 6 6 6 6 6 6 5 6 6 6 6 6 6 5 6 6 6 6 6 6 6 5 6 6 6 6 6 6 6 6 5 6 6 6 6 6 6 6 5 6 6 6 6 6 6 5 6 6 6 6 5 6 6 6 5 6 6 6 5 6 6 6 5 6 6 5 6 6 6 5 6 6 6 5 6 6 6 5 6 6 6 5 6 6 6 5 6 6 6 6 5 6 6 6 5 6 6 6 6 6 5 6 6 6 6 6 5 6 6 6 6 6 5 6 6 6 6 6 5 6 6 6 6 5 6 …
5409_1 97 4 0	000000E+00 68914 5 4 5 5 5 5 5 5 6 5 5 6 5 5 6 5 6 5 6 5 6 5 6 6 5 6 6 5 6 6 5 6 6 5 6 6 5 6 6 6 5 6 6 6 6 5 6 6 6 5 6 6 6 6 6 5 6 6 6 6 5 6 6 6 6 6 6 5 6 6 6 6 6 6 5 6 6 6 6 6 5 6 6 6 6 6 6 6 5 6 6 6 6 6 6 5 6 6 6 6 6 5 6 6 6 6 6 6 5 6 6 6 6 6 6 5 6 6 6 6 6 5 6 6 6 6 6 5 6 6 6 6 6 5 6 6 6 6 5 6 6 6 6 5 6 6 6 6 5 6 6 6 5 6 6 6 6 5 6 6 6 5 6 6 6 5 6 6 6 5 6 6 6 5 6 6 6 5 6 6 5 6 6 6 5 6 6 6 5 6 6 …
5410_1 106 11 0	000000E+00 87622 5 4 4 5 5 6 5 6 5 6 6 5 6 6 5 6 6 6 5 6 6 6 6 5 6 6 6 6 5 6 6 6 6 6 5 6 6 6 6 6 5 6 6 6 6 6 5 6 6 6 6 6 5 6 6 6 6 6 5 6 6 6 6 6 5 6 6 6 6 6 5 6 6 6 6 6 6 5 6 6 6 6 6 5 6 6 6 6 6 6 5 6 6 6 6 6 6 5 6 6 6 6 6 6 6 5 6 6 6 6 6 6 6 6 5 6 6 6 6 6 6 6 6 6 5 6 6 6 6 6 6 6 6 6 6 5 6 6 6 6 6 6 6 6 6 6 5 6 6 6 6 6 6 6 6 6 6 5 6 6 6 6 6 6 6 6 6 6 5 6 6 6 6 6 6 6 6 6 5 6 6 6 6 6 6 6 6 5 6 6 6 …
5411_1 296 27 0	000000E+00 607960 5 4 4 5 5 5 5 5 5 6 5 6 5 5 6 5 6 6 5 6 5 6 6 5 6 5 6 6 5 6 6 5 6 6 6 5 6 6 5 6 6 6 5 6 6 6 5 6 6 6 5 6 6 6 5 6 6 6 5 6 6 6 6 5 6 6 6 6 5 6 6 6 6 5 6 6 6 6 6 5 6 6 6 6 5 6 6 6 6 6 5 6 6 6 6 6 5 6 6 6 6 6 6 5 6 6 6 6 6 5 6 6 6 6 6 6 5 6 6 6 6 6 6 6 5 6 6 6 6 6 6 5 6 6 6 6 6 6 6 5 6 6 6 6 6 6 6 6 5 6 6 6 6 6 6 6 5 6 6 6 6 6 6 6 6 5 6 6 6 6 6 6 6 6 6 5 6 6 6 6 6 6 6 6 6 5 6 6 6 6 6…
5803_1 109 22 0	000000E+00 70037 6 5 6 5 6 5 6 6 5 6 6 5 6 6 5 6 6 5 6 6 5 6 6 5 6 6 5 6 6 6 5 6 6 6 5 6 6 5 6 6 6 5 6 6 6 5 6 6 6 5 6 6 6 5 6 6 6 5 6 6 6 5 6 6 6 6 5 6 6 6 5 6 6 6 6 5 6 6 6 6 5 6 6 6 6 5 6 6 6 6 5 6 6 6 6 5 6 6 6 6 6 5 6 6 6 6 6 5 6 6 6 6 5 6 6 6 6 5 6 6 6 6 5 6 6 6 6 5 6 6 6 6 5 6 6 6 6 5 6 6 6 6 5 6 6 6 5 6 6 6 6 5 6 6 6 5 6 6 6 5 6 6 6 6 5 6 6 6 5 6 6 6 6 5 6 6 6 5 6 6 6 5 6 6 6 5 6 6 6 6 5 …
5805_1 112 18 0	000000E+00 81262 6 6 6 6 6 6 6 6 6 6 6 6 6 6 6 6 6 6 6 6 6 6 6 6 6 6 6 6 6 6 6 6 6 6 6 6 6 6 6 6 6 6 6 6 6 6 6 6 6 6 6 6 6 7 6 6 6 6 6 6 6 6 6 6 6 6 6 6 6 6 6 6 6 6 6 6 6 6 6 6 5 6 6 6 6 6 6 6 6 6 6 6 6 6 6 6 6 6 6 6 6 6 6 6 6 5 6 6 6 6 6 6 6 6 6 6 6 5 6 6 6 6 6 6 6 6 5 6 6 6 6 6 5 6 6 6 6 5 6 6 6 6 5 6 6 5 6 6 6 5 6 5 6 6 5 6 6 5 6 5 6 6 5 6 5 6 6 5 6 5 6 6 5 6 6 5 6 5 6 5 6 6 5 6 5 6 6 5 6 5 6 …
5807_1 90 22 0	000000E+00 71325 5 6 6 6 5 6 6 5 6 6 6 5 6 6 6 5 6 6 6 5 6 6 6 5 6 6 6 6 5 6 6 6 5 6 6 6 6 5 6 6 6 6 5 6 6 6 6 5 6 6 6 6 5 6 6 6 6 5 6 6 6 6 5 6 6 6 6 6 5 6 6 6 6 6 5 6 6 6 6 6 5 6 6 6 6 6 5 6 6 6 6 6 5 6 6 6 6 6 6 5 6 6 6 6 6 6 5 6 6 6 6 6 6 6 5 6 6 6 6 6 6 6 5 6 6 6 6 6 6 6 6 5 6 6 6 6 6 6 6 6 6 5 6 6 6 6 6 6 6 6 6 5 6 6 6 6 6 6 6 6 6 6 5 6 6 6 6 6 6 6 6 6 6 6 5 6 6 6 6 6 6 6 6 6 6 6 6 6 6 5 6 …
5812_1 221 74 0	000000E+00 145115 5 4 5 6 6 6 5 6 6 6 6 5 6 6 6 5 6 6 6 6 5 6 6 6 5 6 6 6 5 6 6 6 6 5 6 6 6 5 6 6 6 5 6 6 6 6 5 6 6 6 5 6 6 6 5 6 6 6 6 5 6 6 6 5 6 6 6 5 6 6 6 6 5 6 6 6 5 6 6 6 5 6 6 6 6 5 6 6 6 5 6 6 6 5 6 6 6 6 5 6 6 6 5 6 6 6 6 5 6 6 6 5 6 6 6 5 6 6 6 6 5 6 6 6 5 6 6 6 5 6 6 6 6 5 6 6 6 5 6 6 6 5 6 6 6 6 5 6 6 6 5 6 6 6 5 6 6 6 6 5 6 6 6 5 6 6 6 5 6 6 6 6 5 6 6 6 5 6 6 6 5 6 6 6 6 5 6 6 6 5 6…
5813_1 92 26 0	000000E+00 60221 5 6 6 6 5 6 6 6 5 6 6 6 6 5 6 6 6 6 6 5 6 6 6 6 6 5 6 6 6 6 5 6 6 6 6 6 5 6 6 6 6 6 5 6 6 6 6 6 6 5 6 6 6 6 6 5 6 6 6 6 6 5 6 6 6 6 6 5 6 6 6 6 6 6 5 6 6 6 6 6 5 6 6 6 6 6 5 6 6 6 6 6 6 5 6 6 6 6 6 5 6 6 6 6 6 5 6 6 6 6 6 5 6 6 6 6 6 6 5 6 6 6 6 6 5 6 6 6 6 6 5 6 6 6 6 5 6 6 6 6 6 5 6 6 6 6 5 6 6 6 6 6 5 6 6 6 6 5 6 6 6 6 6 5 6 6 6 6 6 5 6 6 6 6 6 5 6 6 6 6 6 5 6 6 6 6 6 6 5 6 6 …
5816_1 163 36 0	000000E+00 93733 5 4 5 5 6 5 5 5 6 5 5 6 5 6 5 5 6 5 6 5 6 5 6 5 6 5 5 6 5 6 5 6 6 5 6 5 6 5 6 5 6 5 6 5 6 6 5 6 5 6 5 6 5 6 6 5 6 5 6 6 5 6 5 6 6 5 6 5 6 6 5 6 6 5 6 5 6 6 5 6 6 5 6 6 5 6 6 5 6 6 5 6 6 5 6 6 6 5 6 6 5 6 6 6 5 6 6 5 6 6 6 6 5 6 6 6 5 6 6 6 5 6 6 6 6 5 6 6 6 6 5 6 6 6 6 5 6 6 6 6 6 5 6 6 6 6 6 6 5 6 6 6 6 6 6 6 5 6 6 6 6 6 6 6 6 6 5 6 6 6 6 6 6 6 6 6 6 5 6 6 6 6 6 6 6 6 6 6 6 6 6 …
5819_1 113 27 0	000000E+00 61121 5 6 6 5 6 6 6 6 6 5 6 6 6 6 6 6 6 5 6 6 6 6 6 6 6 6 6 5 6 6 6 6 6 6 6 6 6 6 5 6 6 6 6 6 6 6 6 6 6 5 6 6 6 6 6 6 6 6 6 6 6 5 6 6 6 6 6 6 6 6 6 6 6 5 6 6 6 6 6 6 6 6 6 6 5 6 6 6 6 6 6 6 6 6 5 6 6 6 6 6 6 6 6 5 6 6 6 6 6 6 5 6 6 6 6 6 6 5 6 6 6 6 6 5 6 6 6 6 5 6 6 6 6 5 6 6 6 5 6 6 6 6 5 6 6 6 5 6 6 6 6 5 6 6 6 5 6 6 6 5 6 6 6 6 5 6 6 6 5 6 6 6 5 6 6 6 5 6 6 6 6 5 6 6 6 5 6 6 6 5 6 …
5823_1 88 23 0	000000E+00 66424 5 5 6 6 6 5 6 6 6 6 5 6 6 6 6 6 6 5 6 6 6 6 6 6 6 6 6 5 6 6 6 6 6 6 6 6 6 6 5 6 6 6 6 6 6 6 6 6 6 6 6 5 6 6 6 6 6 6 6 6 6 6 6 5 6 6 6 6 6 6 6 6 6 6 6 6 5 6 6 6 6 6 6 6 6 6 6 5 6 6 6 6 6 6 6 6 6 5 6 6 6 6 6 6 6 6 5 6 6 6 6 6 6 6 6 5 6 6 6 6 6 6 6 5 6 6 6 6 6 6 6 5 6 6 6 6 6 6 6 5 6 6 6 6 6 6 5 6 6 6 6 6 6 6 5 6 6 6 6 6 6 5 6 6 6 6 6 6 5 6 6 6 6 6 5 6 6 6 6 6 6 5 6 6 6 6 6 5 6 6 6 …
5825_1 175 27 0	000000E+00 108938 5 6 5 6 5 6 5 6 6 5 6 6 6 5 6 6 6 5 6 6 6 6 5 6 6 6 6 5 6 6 6 6 6 5 6 6 6 6 5 6 6 6 6 6 5 6 6 6 6 6 5 6 6 6 6 6 5 6 6 6 6 6 5 6 6 6 6 6 5 6 6 6 6 6 5 6 6 6 6 5 6 6 6 6 6 5 6 6 6 6 5 6 6 6 6 5 6 6 6 6 5 6 6 6 5 6 6 6 6 5 6 6 6 5 6 6 6 6 5 6 6 6 5 6 6 5 6 6 6 5 6 6 6 5 6 6 6 5 6 6 5 6 6 6 5 6 6 5 6 6 5 6 6 6 5 6 6 5 6 6 5 6 6 5 6 6 5 6 6 5 6 6 5 6 5 6 6 5 6 6 5 6 5 6 6 5 6 5 6 6 5…
5826_1 118 29 0	000000E+00 69899 6 6 5 6 6 6 5 6 6 6 5 6 6 6 6 5 6 6 6 6 5 6 6 6 6 5 6 6 6 6 5 6 6 6 6 5 6 6 6 6 6 5 6 6 6 6 5 6 6 6 6 5 6 6 6 6 6 5 6 6 6 6 5 6 6 6 6 6 5 6 6 6 6 5 6 6 6 6 5 6 6 6 6 6 5 6 6 6 6 5 6 6 6 6 6 5 6 6 6 6 5 6 6 6 6 5 6 6 6 6 6 5 6 6 6 6 5 6 6 6 6 5 6 6 6 6 6 5 6 6 6 6 5 6 6 6 6 5 6 6 6 6 5 6 6 6 6 6 5 6 6 6 6 5 6 6 6 6 5 6 6 6 6 5 6 6 6 6 5 6 6 6 6 5 6 6 6 6 5 6 6 6 5 6 6 6 6 5 6 6 6 …
5827_1 95 6 0	000000E+00 72484 5 6 5 6 6 6 5 6 6 6 5 6 6 6 6 6 5 6 6 6 6 6 6 5 6 6 6 6 6 6 6 5 6 6 6 6 6 6 6 6 5 6 6 6 6 6 6 6 6 6 5 6 6 6 6 6 6 6 6 6 6 5 6 6 6 6 6 6 6 6 6 6 5 6 6 6 6 6 6 6 6 6 5 6 6 6 6 6 6 6 6 5 6 6 6 6 6 6 6 6 5 6 6 6 6 6 6 6 6 5 6 6 6 6 6 6 6 6 5 6 6 6 6 6 6 6 6 5 6 6 6 6 6 6 6 5 6 6 6 6 6 6 6 5 6 6 6 6 6 6 6 6 5 6 6 6 6 6 6 6 6 5 6 6 6 6 6 6 6 5 6 6 6 6 6 6 6 6 5 6 6 6 6 6 6 6 6 5 6 6 6 …
5828_1 76 25 0	000000E+00 37743 6 5 6 6 5 6 6 5 6 6 6 5 6 6 6 5 6 6 6 5 6 6 6 6 5 6 6 6 6 5 6 6 6 6 5 6 6 6 6 6 5 6 6 6 6 6 6 5 6 6 6 6 6 6 5 6 6 6 6 6 6 5 6 6 6 6 6 6 6 5 6 6 6 6 6 6 6 6 5 6 6 6 6 6 6 6 6 6 5 6 6 6 6 6 6 6 6 6 6 6 5 6 6 6 6 6 6 6 6 6 6 6 6 6 5 6 6 6 6 6 6 6 6 6 6 6 6 6 6 6 6 6 5 6 6 6 6 6 6 6 6 6 6 6 6 6 6 6 6 6 6 6 6 6 6 6 5 6 6 6 6 6 6 6 6 6 6 6 6 6 6 6 6 6 6 6 6 6 6 6 6 5 6 6 6 6 6 6 6 6 6 …
5829_1 77 24 0	000000E+00 54194 5 5 6 5 6 5 6 5 6 6 5 6 6 5 6 6 6 5 6 6 6 5 6 6 6 6 6 6 5 6 6 6 6 6 6 5 6 6 6 6 6 6 5 6 6 6 6 6 5 6 6 6 6 6 5 6 6 6 6 5 6 6 6 6 6 5 6 6 6 6 5 6 6 6 6 5 6 6 6 6 5 6 6 6 6 5 6 6 6 5 6 6 6 6 5 6 6 6 6 5 6 6 6 6 5 6 6 6 6 5 6 6 6 6 5 6 6 6 6 6 5 6 6 6 6 6 5 6 6 6 6 6 6 5 6 6 6 6 6 6 5 6 6 6 6 6 6 5 6 6 6 6 6 6 5 6 6 6 6 6 6 6 5 6 6 6 6 6 6 6 6 5 6 6 6 6 6 6 6 6 5 6 6 6 6 6 6 6 6 6 6 …
5830_1 86 27 0	000000E+00 55132 5 6 5 6 6 6 5 6 6 6 6 6 5 6 6 6 6 6 6 6 5 6 6 6 6 6 6 6 6 5 6 6 6 6 6 6 6 6 6 5 6 6 6 6 6 6 6 6 6 6 5 6 6 6 6 6 6 6 6 6 6 5 6 6 6 6 6 6 6 6 6 6 5 6 6 6 6 6 6 6 6 6 6 5 6 6 6 6 6 6 6 6 6 6 5 6 6 6 6 6 6 6 6 6 5 6 6 6 6 6 6 6 6 6 5 6 6 6 6 6 6 6 6 6 5 6 6 6 6 6 6 6 6 5 6 6 6 6 6 6 6 6 5 6 6 6 6 6 6 6 6 5 6 6 6 6 6 6 6 5 6 6 6 6 6 6 6 5 6 6 6 6 6 6 5 6 6 6 6 6 6 6 5 6 6 6 6 6 5 6 6 …
5832_1 112 23 0	000000E+00 66661 6 5 6 6 6 5 6 6 6 6 5 6 6 6 6 6 5 6 6 6 6 6 6 5 6 6 6 6 6 6 6 5 6 6 6 6 6 6 6 5 6 6 6 6 6 6 6 6 5 6 6 6 6 6 6 6 5 6 6 6 6 6 6 6 6 5 6 6 6 6 6 6 6 6 5 6 6 6 6 6 6 6 5 6 6 6 6 6 6 6 6 5 6 6 6 6 6 6 6 6 5 6 6 6 6 6 6 6 5 6 6 6 6 6 6 6 5 6 6 6 6 6 6 6 5 6 6 6 6 6 6 6 5 6 6 6 6 6 6 6 5 6 6 6 6 6 6 5 6 6 6 6 6 6 5 6 6 6 6 6 6 5 6 6 6 6 6 6 5 6 6 6 6 6 5 6 6 6 6 6 5 6 6 6 6 6 5 6 6 6 6 …
5834_1 97 20 0	000000E+00 55046 6 5 6 6 5 6 6 6 6 5 6 6 6 6 5 6 6 6 6 6 5 6 6 6 6 6 5 6 6 6 6 6 6 5 6 6 6 6 6 6 6 6 6 6 5 6 6 6 6 6 6 6 6 6 6 5 6 6 6 6 6 6 6 6 6 6 5 6 6 6 6 6 6 6 6 5 6 6 6 6 6 6 6 5 6 6 6 6 6 6 6 6 5 6 6 6 6 6 6 5 6 6 6 6 6 6 6 6 5 6 6 6 6 6 6 6 5 6 6 6 6 6 6 5 6 6 6 6 6 6 6 5 6 6 6 6 6 5 6 6 6 6 6 6 6 5 6 6 6 6 6 6 5 6 6 6 6 6 5 6 6 6 6 6 6 5 6 6 6 6 6 5 6 6 6 6 6 5 6 6 6 6 5 6 6 6 6 5 6 6 6 …
5835_1 103 28 0	000000E+00 52789 5 6 6 5 6 6 6 5 6 6 6 6 5 6 6 6 6 6 6 6 5 6 6 6 6 6 6 6 6 5 6 6 6 6 6 6 6 6 6 5 6 6 6 6 6 6 6 6 6 6 6 6 5 6 6 6 6 6 6 6 6 6 6 6 6 5 6 6 6 6 6 6 6 6 6 6 6 6 6 5 6 6 6 6 6 6 6 6 6 6 6 6 6 5 6 6 6 6 6 6 6 6 6 6 6 6 6 5 6 6 6 6 6 6 6 6 6 6 6 6 6 5 6 6 6 6 6 6 6 6 6 6 6 6 5 6 6 6 6 6 6 6 6 6 6 5 6 6 6 6 6 6 6 6 6 5 6 6 6 6 6 6 6 5 6 6 6 6 6 6 6 5 6 6 6 6 6 6 6 5 6 6 6 6 6 5 6 6 6 6 6 …
5836_1 136 26 0	000000E+00 53737 6 5 6 6 5 6 6 6 6 6 6 6 5 6 6 6 6 6 6 6 6 6 6 6 6 6 6 6 6 6 6 6 6 6 6 6 6 6 6 6 6 6 6 6 6 6 6 6 6 6 6 6 6 6 6 6 6 6 6 6 7 6 6 6 6 6 6 6 6 6 6 6 6 6 6 6 6 6 6 6 6 6 6 6 6 7 6 6 6 6 6 6 6 6 6 6 6 6 6 6 6 6 6 6 6 6 6 6 6 6 6 6 6 6 6 6 6 6 6 6 6 7 6 6 6 6 6 6 6 6 6 6 6 6 6 6 6 6 6 6 6 5 6 6 6 6 6 6 6 6 6 6 6 6 6 6 6 6 6 6 6 6 6 6 6 6 6 6 6 6 6 6 6 6 6 6 6 6 6 6 6 6 6 6 6 6 6 6 6 6 6 …
5837_1 97 27 0	000000E+00 70685 5 5 6 5 6 5 6 5 6 6 5 6 6 5 6 6 5 6 6 5 6 6 5 6 6 6 5 6 6 6 5 6 6 6 5 6 6 6 5 6 6 6 5 6 6 6 5 6 6 6 6 5 6 6 6 5 6 6 6 6 5 6 6 6 6 5 6 6 6 6 6 5 6 6 6 6 5 6 6 6 6 6 5 6 6 6 6 5 6 6 6 6 6 5 6 6 6 6 6 5 6 6 6 6 6 5 6 6 6 6 6 5 6 6 6 6 6 5 6 6 6 6 6 6 5 6 6 6 6 6 6 5 6 6 6 6 6 5 6 6 6 6 6 6 5 6 6 6 6 6 6 6 5 6 6 6 6 6 6 5 6 6 6 6 6 6 5 6 6 6 6 6 6 6 5 6 6 6 6 6 6 6 5 6 6 6 6 6 6 6 5 …
5838_1 91 24 0	000000E+00 65449 5 4 6 5 5 6 5 5 6 6 5 6 5 6 6 5 6 6 5 6 6 5 6 6 5 6 6 6 5 6 6 6 5 6 6 6 5 6 6 6 6 5 6 6 6 5 6 6 6 6 5 6 6 6 6 6 5 6 6 6 6 5 6 6 6 6 5 6 6 6 6 6 6 5 6 6 6 6 6 5 6 6 6 6 6 6 5 6 6 6 6 6 6 6 5 6 6 6 6 6 6 5 6 6 6 6 6 6 6 5 6 6 6 6 6 6 6 6 6 5 6 6 6 6 6 6 6 6 6 5 6 6 6 6 6 6 6 6 6 6 5 6 6 6 6 6 6 6 6 6 6 6 6 6 6 6 5 6 6 6 6 6 6 6 6 6 6 6 6 6 6 6 5 6 6 6 6 6 6 6 6 6 6 6 6 6 6 6 5 6 6 …
5840_1 105 31 0	000000E+00 62706 5 4 5 5 4 5 6 5 5 6 5 5 6 5 6 6 5 6 5 6 6 6 5 6 6 6 6 5 6 6 6 6 6 6 6 5 6 6 6 6 6 6 6 6 6 6 6 6 5 6 6 6 6 6 6 6 6 6 6 6 6 5 6 6 6 6 6 6 6 6 6 6 6 5 6 6 6 6 6 6 6 6 6 6 6 5 6 6 6 6 6 6 6 6 6 6 6 5 6 6 6 6 6 6 6 6 6 6 6 5 6 6 6 6 6 6 6 6 6 6 5 6 6 6 6 6 6 6 6 6 6 5 6 6 6 6 6 6 6 6 6 6 5 6 6 6 6 6 6 6 6 6 6 5 6 6 6 6 6 6 6 6 6 6 5 6 6 6 6 6 6 6 6 6 5 6 6 6 6 6 6 6 6 6 5 6 6 6 6 6 6 …
5841_1 95 31 0	000000E+00 61617 5 5 6 5 6 6 5 6 6 5 6 6 6 5 6 6 6 5 6 6 6 6 5 6 6 6 6 6 5 6 6 6 6 6 6 6 5 6 6 6 6 6 6 6 5 6 6 6 6 6 6 6 6 6 5 6 6 6 6 6 6 6 6 6 6 6 6 5 6 6 6 6 6 6 6 6 6 6 6 6 6 5 6 6 6 6 6 6 6 6 6 6 6 6 6 5 6 6 6 6 6 6 6 6 6 6 6 6 6 6 5 6 6 6 6 6 6 6 6 6 6 6 6 6 6 6 5 6 6 6 6 6 6 6 6 6 6 6 6 6 5 6 6 6 6 6 6 6 6 6 6 6 6 6 5 6 6 6 6 6 6 6 6 6 6 6 5 6 6 6 6 6 6 6 6 6 5 6 6 6 6 6 6 5 6 6 6 6 5 6 6 …
5842_1 94 26 0	000000E+00 59062 5 4 6 5 5 6 6 5 6 5 6 6 5 6 6 6 5 6 6 5 6 6 6 6 5 6 6 6 6 5 6 6 6 6 6 5 6 6 6 6 6 6 5 6 6 6 6 6 6 6 5 6 6 6 6 6 6 6 6 6 6 6 5 6 6 6 6 6 6 6 6 6 6 6 6 6 6 6 6 6 6 6 6 6 5 6 6 6 6 6 6 6 6 6 6 6 6 6 6 6 6 6 6 6 6 6 6 6 6 6 6 6 6 6 5 6 6 6 6 6 6 6 6 6 6 6 6 6 6 6 6 6 6 6 6 6 6 6 6 6 5 6 6 6 6 6 6 6 6 6 6 6 6 6 6 6 6 6 6 5 6 6 6 6 6 6 6 6 6 6 6 6 6 6 5 6 6 6 6 6 6 6 6 6 6 6 6 5 6 6 6 …
5843_1 96 22 0	000000E+00 70220 5 4 5 4 6 5 5 5 6 5 6 6 5 6 6 5 6 6 6 6 5 6 6 6 6 5 6 6 6 6 6 6 6 5 6 6 6 6 6 6 6 5 6 6 6 6 6 6 6 6 6 6 5 6 6 6 6 6 6 6 6 6 6 6 6 6 6 5 6 6 6 6 6 6 6 6 6 6 6 6 6 6 6 5 6 6 6 6 6 6 6 6 6 6 6 6 6 5 6 6 6 6 6 6 6 6 6 6 5 6 6 6 6 6 6 6 6 6 5 6 6 6 6 6 6 6 6 6 5 6 6 6 6 6 6 6 5 6 6 6 6 6 6 6 5 6 6 6 6 6 6 5 6 6 6 6 6 6 5 6 6 6 6 6 5 6 6 6 6 6 5 6 6 6 6 6 5 6 6 6 6 6 6 6 5 6 6 6 6 6 6 …
5846_1 109 22 0	000000E+00 82256 5 5 4 6 5 5 6 5 6 6 5 6 6 5 6 6 6 6 6 5 6 6 6 6 6 6 6 6 5 6 6 6 6 6 6 6 6 6 6 5 6 6 6 6 6 6 6 6 6 6 6 5 6 6 6 6 6 6 6 6 6 6 5 6 6 6 6 6 6 6 6 6 6 6 5 6 6 6 6 6 6 6 6 6 6 6 5 6 6 6 6 6 6 6 6 6 6 6 5 6 6 6 6 6 6 6 6 6 6 5 6 6 6 6 6 6 6 6 6 6 5 6 6 6 6 6 6 6 6 6 6 5 6 6 6 6 6 6 6 6 6 6 5 6 6 6 6 6 6 6 6 6 5 6 6 6 6 6 6 6 6 5 6 6 6 6 6 6 6 6 6 5 6 6 6 6 6 6 6 5 6 6 6 6 6 6 6 5 6 6 6 …
5847_1 130 26 0	000000E+00 84875 5 6 5 6 5 6 6 6 5 6 6 5 6 6 6 5 6 6 6 5 6 6 6 5 6 6 6 6 5 6 6 6 5 6 6 6 5 6 6 6 6 5 6 6 6 5 6 6 6 5 6 6 6 5 6 6 6 5 6 6 6 5 6 6 6 5 6 6 6 5 6 6 6 5 6 6 5 6 6 6 5 6 6 5 6 6 5 6 6 6 5 6 6 5 6 6 5 6 6 5 6 6 6 5 6 6 5 6 6 5 6 6 5 6 6 5 6 6 6 5 6 6 5 6 6 5 6 6 5 6 6 6 5 6 6 5 6 6 5 6 6 6 5 6 6 5 6 6 5 6 6 6 5 6 6 5 6 6 6 5 6 6 5 6 6 6 5 6 6 5 6 6 6 5 6 6 5 6 6 6 5 6 6 6 5 6 6 6 5 6 6 …
5863_1 98 12 0	000000E+00 69172 5 6 6 5 6 6 6 6 6 5 6 6 6 6 6 5 6 6 6 6 6 6 6 5 6 6 6 6 6 6 5 6 6 6 6 6 6 6 6 6 6 5 6 6 6 6 6 6 6 6 5 6 6 6 6 6 6 6 5 6 6 6 6 6 6 6 6 6 5 6 6 6 6 6 6 6 6 6 6 5 6 6 6 6 6 6 6 6 6 5 6 6 6 6 6 6 6 6 6 5 6 6 6 6 6 6 6 6 6 6 5 6 6 6 6 6 6 6 6 6 5 6 6 6 6 6 6 6 6 5 6 6 6 6 6 6 6 6 6 5 6 6 6 6 6 6 6 6 6 6 5 6 6 6 6 6 6 6 5 6 6 6 6 6 5 6 6 6 6 5 6 6 6 5 6 6 6 6 5 6 6 6 5 6 6 6 6 6 5 6 6 …
