# Supplementary material for: 100 Million-year-old straight-jawed lacewing larvae with enormously inflated trunks represent the oldest cases of extreme physogastry in insects
Source: Sci Rep. 2022 Jul 26;12:12760. doi: 10.1038/s41598-022-16698-y (PMC9325756; doi:10.1038/s41598-022-16698-y)
Supplement: Supplementary file 3 — Supplementary Information 2. [file 41598_2022_16698_MOESM3_ESM.zip › Suppl_file_2/shape_physo.nef]

#CONST 1 1 1 0
#HARMO 20
5001_1
  1.0000000e+00  1.0970925e-15  7.5335744e-17  4.5835622e-01
  5.6405559e-01  1.6401425e-03  3.0246790e-04  1.2391512e-01
 -2.0679369e-01  6.4631168e-04 -5.3532988e-04  9.6432063e-02
  1.7656449e-01  3.2837660e-04  9.6627634e-06  5.7816524e-03
 -6.6287068e-03 -5.7197429e-04  1.2861732e-04  9.4755770e-03
 -1.9117276e-02  9.1143428e-05  9.5610916e-05 -9.7734431e-03
  2.1806762e-02 -4.7505976e-05 -3.9975350e-05  3.1700525e-04
  1.4090151e-02 -4.3716826e-05  8.9703790e-05  8.6914289e-03
 -1.3702098e-02  3.0028284e-05 -5.3394785e-05 -7.6895232e-03
  3.2602897e-02 -1.1476700e-04  2.9800318e-04 -1.5631698e-02
 -1.0729227e-02  6.1609321e-05  1.5906075e-04 -3.9325089e-03
  3.3727912e-03  5.9911040e-05  4.7918547e-05 -8.7492728e-03
  1.4670474e-02 -1.2615226e-04 -2.3246197e-04  8.6706272e-03
  4.8664272e-03 -2.1831617e-05  6.6871917e-05 -5.7828789e-03
  3.4875194e-03  1.4299071e-04  1.1788431e-04 -8.4207060e-04
  1.0143319e-02  7.7562556e-05  2.9409776e-04 -5.4887881e-03
 -3.0388349e-03  1.7249859e-04 -7.2129012e-05  5.6867053e-03
  5.5413707e-03 -4.4339220e-05 -1.7969611e-04  8.2145936e-04
  8.6189513e-03  4.7085160e-05 -1.2984667e-04  4.9787527e-03
 -1.6350245e-03 -4.7785816e-06  2.6503472e-04 -3.8902970e-03
5002_1
  1.0000000e+00  1.2107471e-15  1.7195586e-17  5.1283583e-01
  9.1857587e-01 -4.3843078e-03  4.6405952e-04  7.4217333e-02
 -2.4037395e-01 -1.5443802e-04 -1.9729349e-03  1.4584125e-01
  1.2678899e-01 -5.6136638e-04 -4.5152823e-04 -1.0121688e-02
  9.0593552e-02 -3.8322966e-04 -6.8160514e-05  6.5057929e-02
 -3.5184163e-02  2.4282395e-05  5.3605951e-04 -1.4469736e-02
  1.0046208e-02 -5.0557175e-04  5.3712484e-04  3.8873671e-02
  3.5820109e-02 -1.4149208e-04  6.6629517e-04 -4.3404238e-03
 -5.1564747e-03 -2.6113621e-04  1.3223098e-04  1.9085288e-02
 -1.5589751e-02 -6.9714889e-05 -1.4738958e-04 -4.1489727e-03
  3.3560996e-02  4.9561246e-06 -4.8474049e-05  9.1932312e-03
 -1.8445143e-02  8.9986687e-05  7.9003976e-05 -8.4564316e-04
  3.3497878e-03 -1.2765113e-04  1.1026675e-04  2.6474973e-03
  2.0207171e-03  3.8288593e-05  3.2870551e-04  2.3091910e-03
  6.3161610e-03 -1.4630579e-04  7.1580507e-05  1.4285700e-03
 -1.5031709e-02  1.0779892e-04 -1.5528449e-04 -2.8283417e-04
  1.4176093e-02 -2.9286676e-05 -9.0670719e-05 -2.5675402e-03
 -6.3470519e-03  1.8275899e-04 -5.4141640e-05  8.8776608e-04
 -1.0318549e-03 -1.1550945e-04 -1.8780901e-04 -5.0091573e-03
  9.6216605e-04  9.6194602e-06  7.3147056e-05  1.6662936e-03
5003_1
  1.0000000e+00 -6.9286192e-18  2.3807590e-17  4.9807396e-01
  2.9828019e-01 -9.5408529e-04 -3.7164209e-04  1.6978790e-01
 -1.3039383e-01  1.5027943e-03  1.4143217e-04  6.9292231e-02
  1.3446664e-01 -1.2247961e-03 -1.3880730e-04  1.7967154e-02
 -8.1268093e-02  9.5104685e-04 -6.8108560e-05  1.7051849e-02
  1.6444275e-02 -5.6848252e-04  5.7868521e-05  1.8263560e-02
 -4.0642723e-03  6.5759582e-05 -1.2535444e-04  2.6288113e-03
 -1.9203615e-02  1.1505815e-04  7.2797769e-05  2.1274378e-03
  8.5918808e-04 -1.3069862e-05 -3.1168880e-06 -4.9286998e-03
 -2.3883208e-03 -4.0957267e-05  1.2202253e-04 -1.6986016e-03
 -1.5011326e-02  3.2116821e-04 -6.6737601e-05 -5.7465061e-03
  1.4565703e-02 -4.9292993e-04  1.1907471e-04  7.1738660e-04
 -1.2179204e-02  4.3022137e-04 -1.6707302e-04 -6.2839322e-03
  8.5572075e-03 -3.4738409e-04  4.8003067e-05 -1.1489225e-03
 -4.1074848e-05  2.1175208e-04  7.8683692e-05  1.0527934e-04
 -2.4629835e-05  1.8516167e-06 -3.6320984e-05 -1.8187523e-03
  3.7761324e-03 -3.8456151e-05  1.5315678e-04  3.7146605e-03
  1.7208134e-03 -2.6138640e-05 -1.6170501e-04 -9.4531004e-04
 -1.7709468e-03  7.7293971e-05 -6.7588489e-05  9.3122423e-04
  4.8438533e-03 -1.9523439e-04  8.9308583e-06  2.2006219e-03
5004_1
  1.0000000e+00  1.4458229e-15 -7.9584308e-17  4.0239631e-01
  7.7414544e-01 -5.6383014e-04  4.8794390e-04  2.0133044e-01
 -2.4421252e-01  6.5179319e-04 -8.4341259e-04  1.2351918e-01
  1.5787531e-01 -4.7029625e-04  7.7577902e-04  1.1665286e-02
  2.3323329e-02  3.8602201e-04  5.3122614e-05  2.6773343e-02
 -3.3504776e-02 -3.0633868e-04  5.1614532e-04  2.5970338e-02
 -4.7906567e-03 -5.6670030e-05 -6.0004803e-04  5.2915255e-03
  3.2516740e-02  3.5798477e-05  1.7756716e-04  2.3725264e-02
 -4.2660194e-02 -4.2557011e-06 -4.9667108e-04  1.5720130e-03
  1.0649431e-02 -3.4506406e-07  2.9152945e-04 -3.8976897e-03
 -2.5260920e-03 -8.5993936e-05  2.8075640e-05  1.5843968e-02
 -1.4095312e-02  8.9908011e-06  2.1295225e-04 -9.7610600e-03
 -4.5709637e-03 -1.8330016e-04 -1.2347613e-04  9.6787838e-03
  4.2761719e-03  7.6848923e-05  1.2077845e-04 -7.2448988e-03
 -1.4519879e-02  1.5837950e-05 -2.9749837e-04  9.0764015e-03
  1.1091817e-04 -1.1285986e-04  1.0178497e-04 -4.4701083e-03
  2.9640321e-03  1.6608984e-04 -8.6971675e-05  4.0779818e-03
 -8.0985522e-03 -1.4187079e-04  2.8826623e-04 -3.9917424e-03
  2.6838604e-04 -5.5949169e-05 -1.7645679e-04  3.9141090e-04
  3.2560242e-03  3.7065725e-05  1.8185385e-04 -2.2400160e-03
5005_1
  1.0000000e+00  1.2931882e-15 -4.7996261e-17  3.8494932e-01
  6.6755813e-01 -1.3133695e-03 -1.1767126e-04  2.1119346e-01
 -2.2016531e-01  1.3975259e-03  4.1785996e-04  1.1140656e-01
  1.8786397e-01 -9.2346273e-04 -4.4666022e-04  5.8703730e-03
  8.4427055e-03  4.1041673e-04  1.6911104e-04  6.5381046e-02
 -1.8823563e-02  5.6028553e-06 -1.2523875e-04  4.5365094e-03
  5.9506685e-03  8.7446950e-05 -1.7643828e-04 -5.3714074e-03
  1.3554887e-02 -3.4374585e-04  1.5217749e-04  2.0887158e-02
 -3.3256348e-02  3.2054427e-04 -1.1287114e-04 -9.6347165e-04
  2.8214551e-02 -3.8775459e-04  1.7400778e-05  1.7477658e-02
 -5.9224037e-03  2.4673810e-04  2.6706947e-07  3.2087448e-03
 -8.6303753e-03  1.4325722e-04 -1.5612958e-04 -1.4567016e-02
 -3.3300572e-03 -1.4653472e-05  5.1620678e-05 -2.3181382e-03
 -5.2042953e-04 -1.1066070e-04 -6.1738948e-05  2.6240873e-03
 -1.0778045e-02  1.1379161e-04  1.7577594e-04  8.3957631e-03
  1.2018497e-02 -2.5783085e-04 -1.5838177e-04  2.5795386e-04
 -6.5757227e-03  1.9290870e-04  1.3760694e-04  2.4551937e-03
 -4.8152290e-03  3.1661426e-06 -2.0319578e-04 -8.8988750e-03
 -3.2659562e-04 -3.3873146e-05  9.8732264e-05  6.8216845e-04
 -3.1647807e-03  1.5731182e-05  9.4355551e-05  8.9120195e-04
5006_1
  1.0000000e+00  1.0632513e-15 -1.2504242e-17  6.0336478e-01
  9.5661774e-01 -5.5616459e-04  4.6247851e-04  1.6803828e-01
 -2.8051702e-01  1.0439482e-03 -2.1362598e-04  1.9748244e-01
  1.0141021e-01  1.0291647e-04  1.4106356e-04 -6.8800278e-03
  9.1962299e-02 -4.6257768e-05 -7.6834469e-05  5.8194603e-02
 -6.8383891e-02  1.5735326e-04 -7.6251679e-06 -2.6382914e-02
 -3.2292629e-03 -1.9643061e-04 -8.6624202e-05  3.2114567e-02
  1.5284534e-02 -3.0811981e-04  3.0080071e-05  7.0491795e-03
 -6.9370623e-03  7.5131124e-05 -5.0738486e-05  2.0917325e-02
 -3.6015415e-02 -1.0304609e-04  1.0424093e-04 -6.0070083e-03
  3.3879122e-02  7.4207827e-05 -8.9280056e-05  9.8389097e-03
 -3.0319550e-02 -3.8319027e-05  2.2581974e-04 -5.9060157e-03
  2.2784228e-03  7.4128929e-05 -1.5179101e-04  9.9158261e-04
 -2.7587545e-03 -1.7219462e-04  7.0645045e-05 -1.9854466e-03
  1.1167451e-02 -4.2907426e-06  4.5073885e-06 -2.0188341e-03
 -1.7302699e-02 -6.4644146e-05 -1.7533329e-05 -3.7026361e-03
  1.8458828e-02  3.2562810e-05 -2.7959137e-05 -9.3231785e-04
 -1.7136415e-03  2.7264651e-05  1.0211105e-04 -1.8299099e-04
  2.2887688e-03  6.5792825e-05 -3.3149708e-05 -4.1460595e-03
  5.1128283e-03  8.2342762e-05 -1.0014895e-04  2.5096753e-04
5007_1
  1.0000000e+00  1.1110320e-15 -7.6461079e-17  5.0072297e-01
  6.9047188e-01 -3.2939264e-04  1.2089168e-04  1.6874602e-01
 -2.3335182e-01 -1.1525473e-03  3.6753152e-05  1.3935472e-01
  1.7066723e-01 -2.2265987e-04  1.0582082e-04 -1.5012618e-03
  1.7319529e-02 -8.7113438e-05 -4.6018384e-05  4.4371338e-02
 -3.3091253e-02  1.6418665e-04  6.6729389e-05 -1.5991094e-02
  1.8596818e-02  2.9054598e-04 -9.7238671e-05  2.3660641e-02
  1.7953733e-02  2.2277714e-04 -9.4552429e-05  4.9167474e-03
 -2.2040968e-02 -9.5599929e-05 -1.1565330e-04  1.8496212e-03
  1.7845067e-02 -1.6083831e-05 -2.2109599e-05 -1.2073296e-02
  3.1030056e-03 -8.0117074e-06 -7.4585039e-05  3.5773316e-03
 -1.3941825e-02 -1.7175610e-05  8.7190725e-05 -7.2492453e-03
  1.1616631e-02  2.2030662e-04 -9.9670708e-05  8.6374915e-03
 -1.5985099e-04  1.5085195e-04  3.8898728e-05 -8.5545169e-04
 -4.6452039e-03  5.4640855e-05 -3.2768297e-05  2.2254649e-03
  3.3734369e-03  1.1865344e-05  5.8571972e-05 -4.4076484e-03
  1.6722835e-03 -4.7630052e-05  3.0102208e-05  4.6676887e-03
 -8.6535775e-03 -1.2432555e-04  7.4601936e-05 -3.0684436e-03
  8.3607712e-03  7.7693646e-05 -3.4744192e-05  3.3001254e-03
 -4.0355819e-03  2.1763216e-05  5.0756469e-05 -1.6822952e-03
5008_1
  1.0000000e+00  1.1887302e-15  2.1867007e-17  4.2825288e-01
  6.6632344e-01 -5.9840537e-04 -9.5827701e-05  1.8834356e-01
 -2.2870161e-01  3.0322267e-04  3.8944691e-04  1.4518151e-01
  1.9322935e-01 -4.6065890e-04 -1.9666944e-04 -1.6821956e-02
  4.5684507e-03  1.2173026e-04  2.3753376e-04  5.1762483e-02
 -2.4823539e-02 -2.9987047e-05 -1.8720103e-04 -1.3043678e-02
  1.2084816e-02  1.7592462e-05  2.8355434e-04  2.2617777e-02
  1.4299639e-02 -4.1201237e-05 -8.3817090e-05  9.9084886e-03
 -2.2421472e-02 -1.7859655e-05  1.9929508e-04  1.0534894e-02
  2.3173034e-02 -6.4930050e-05 -2.1017821e-04 -1.0165311e-02
 -3.0579593e-03 -3.8834013e-05  8.3374907e-05  8.8203222e-03
 -1.3919892e-02  3.3900745e-05 -1.0083323e-04 -1.2804337e-02
  5.7737378e-03  6.2474197e-06  1.3158727e-04  6.4701395e-03
 -1.7346501e-03 -3.4789916e-05  8.0605937e-05 -8.0214073e-04
 -4.0271522e-03  4.0324317e-05  4.4297327e-05  2.9348620e-03
  9.4544852e-03 -7.7035360e-05 -1.7729166e-04 -4.0726912e-03
 -2.3739651e-03  1.0164039e-05 -3.0991723e-05 -1.8551600e-03
 -7.7227745e-03  7.2953697e-05 -1.2349224e-04 -4.0239154e-03
  6.0458471e-03 -9.2484571e-05  2.4048526e-04  3.5027237e-03
 -2.6292916e-03  2.4385169e-05 -4.4902816e-05  5.1551308e-04
5009_1
  1.0000000e+00  1.2111425e-15  5.4120211e-17  5.7170316e-01
  7.7595705e-01 -4.8865954e-03 -2.1954683e-03  1.8490745e-01
 -2.6849364e-01 -3.6953425e-04  5.6029249e-03  2.1009314e-01
  1.5851183e-01 -2.0903391e-03 -1.3577595e-03  6.3713457e-03
  3.5890900e-02  4.0405428e-04  1.4426209e-03  6.9174871e-02
 -5.9007729e-02  1.5074481e-03  8.2277768e-05 -2.6736183e-02
 -6.3700569e-03  5.2836634e-04  1.6544810e-03  1.8771446e-02
  1.2196029e-02  1.6654823e-04 -1.1485204e-04  1.0885348e-02
 -2.5723779e-02 -3.9643126e-05  8.8955488e-04  7.9340637e-03
  2.0995669e-04  3.4292420e-04 -1.2471565e-03 -1.5884345e-02
  1.0724422e-02  1.6070937e-04  1.0379377e-04  4.3808646e-03
 -2.6568875e-02  1.4254674e-03 -4.8250034e-04 -9.5184825e-03
  5.8384875e-03 -1.4971732e-04  5.3194837e-04  1.6671496e-03
 -2.0980343e-04  1.8612097e-04 -3.4364049e-04 -7.2456382e-04
 -5.2269553e-03 -4.1486311e-04  1.5690297e-04  1.1642408e-03
 -2.2595796e-03  2.9419367e-04 -6.0347089e-04 -1.6078233e-03
  1.1728581e-02 -4.3135289e-04 -2.8264284e-04 -7.4218587e-05
 -1.0922866e-02  8.1893574e-04 -3.6628432e-04 -7.0635559e-03
  4.3454735e-03 -3.7224729e-04  2.3901897e-04 -8.6001363e-04
  1.3233575e-05  1.0407337e-05  2.7132341e-04  3.0595801e-03
5010_1
  1.0000000e+00  1.4126702e-15 -9.3849481e-17  4.5908793e-01
  4.9473768e-01  2.1023535e-03 -5.2898725e-04  2.2844171e-01
 -2.0560276e-01  2.0507806e-03 -1.7807865e-03  1.4839868e-01
  2.2324858e-01 -1.0612742e-04  8.2467464e-04  2.0080673e-02
 -3.4638916e-02 -5.0879808e-04  4.6778376e-05  1.8213982e-02
 -3.1084757e-02 -5.2529486e-04 -5.4928156e-04 -3.5415638e-02
 -4.4166927e-03 -6.9291700e-05 -2.9421662e-04  2.3606348e-02
 -8.2397271e-04  2.0777010e-04 -3.8217343e-04  2.5726827e-02
  1.4014858e-03  3.2839218e-04  1.8934357e-04 -9.7381809e-03
  2.7783118e-02 -8.8932553e-05  7.1729946e-04 -1.1910171e-02
 -2.5744972e-02 -1.9545154e-04  1.6661776e-04 -8.4568198e-03
 -3.0198611e-03 -1.8951213e-04 -2.3058047e-04 -7.3431743e-03
  3.2409650e-03  6.0936926e-06 -2.6998186e-04  2.0515711e-02
  6.0734364e-03  3.1668155e-04 -1.4652462e-04 -3.2210133e-03
  7.6038821e-03  3.7810465e-04  5.5174853e-04 -7.9332134e-03
  2.6733635e-03  7.4857024e-06  2.4956189e-04 -4.2696158e-03
 -1.0288531e-02  9.0082443e-05 -5.9978502e-05 -1.6742721e-03
  6.1802262e-03 -4.1077305e-05 -2.9365722e-04  5.9792857e-03
  4.4361449e-03  2.3680094e-04 -1.6867287e-04  7.5954689e-03
  2.5198381e-03  3.3539848e-04 -1.2395982e-04 -6.4825558e-03
5011_1
  1.0000000e+00  1.0244723e-15  4.4819729e-17  4.8334809e-01
  4.7564709e-01  1.0012106e-03 -2.8187380e-04  2.4675281e-01
 -1.7662735e-01  7.0924965e-04 -9.0351211e-04  1.1000013e-01
  2.2476863e-01  5.3705159e-04 -1.5424414e-04 -1.2331785e-02
 -5.0606354e-02 -3.7417229e-04 -2.8427841e-04  1.8962905e-02
 -1.1032454e-02  1.8996978e-04  8.4784738e-05 -2.9219449e-02
  1.7291052e-02 -2.6033471e-04 -1.0094351e-04  2.1233901e-02
  4.1836080e-03  5.5195399e-04 -4.3224909e-05 -2.9080555e-03
  9.2239345e-03  1.0670390e-04 -2.1021661e-04  3.5414776e-03
  2.4631697e-02  2.6331724e-04  4.6831252e-05 -8.3745457e-03
 -2.5203053e-02 -8.4351183e-05 -1.2984329e-04 -2.3586955e-03
  9.0447140e-03  1.1285397e-04  2.3730872e-05 -2.2441370e-03
  6.9610277e-03  5.3753678e-05 -1.0739155e-04  8.7758821e-03
  1.8555047e-03  2.2735738e-04 -2.7847510e-05 -4.9908994e-03
  7.8517088e-03  1.3957167e-04  1.1035357e-06  2.3648195e-03
 -2.4140230e-03  5.0691701e-05 -3.2934443e-05 -3.0810613e-03
 -3.7760658e-03  1.6748983e-04 -9.4247448e-05  2.7774138e-03
  1.0393983e-02  2.5149955e-05 -1.9797472e-04 -5.9319709e-04
 -4.9791193e-04  1.5172387e-04 -1.5591760e-04  3.2509314e-03
  1.3729935e-03  2.9288625e-05  2.3826613e-05 -1.2380258e-03
5012_1
  1.0000000e+00  1.0693933e-15 -5.5061654e-17  4.8041292e-01
  5.4946700e-01 -1.5467042e-05  1.9735670e-05  2.6874844e-01
 -2.0809212e-01 -6.0760175e-06  4.9481389e-06  1.2235136e-01
  1.8843034e-01 -8.4473873e-06  7.9138352e-06 -8.4797438e-03
 -3.0568803e-02  1.8122841e-06 -1.2387545e-05  2.5763787e-02
 -1.8553064e-02  2.8190402e-06  5.8312341e-06 -2.3479300e-02
  1.9245645e-02 -1.0168604e-05 -6.5626744e-06  2.5207749e-02
  3.4569846e-03 -7.9203174e-06 -4.8364386e-06  6.8879517e-04
 -1.4282785e-02 -1.0419882e-05 -2.2240235e-06 -3.7625029e-03
  2.8333839e-02 -5.3769711e-06  3.4018912e-06 -7.6873318e-03
 -1.7240559e-02 -1.3179796e-06  4.8171513e-06 -5.0419838e-03
  2.2730787e-03  1.2229736e-06  1.4289470e-05 -1.2453391e-03
  5.9798009e-03 -7.8595299e-06  3.5334463e-06  9.2457056e-03
 -3.3949226e-03  9.2555352e-07 -1.4820036e-05  2.8849064e-03
  7.8922088e-04  5.5114069e-06  5.2981174e-06  2.5851302e-04
  5.0557263e-03 -5.4472825e-07  1.2712743e-05  9.9656455e-04
 -9.8771989e-03  2.7466438e-06 -7.3508658e-06  1.3497381e-03
  2.9446698e-03  4.6425307e-06  5.2686143e-06 -2.8412521e-04
 -7.3455269e-04  2.3959812e-06 -1.0380623e-05  6.2658454e-03
 -2.7663158e-03  8.2952232e-06  1.5002663e-05 -4.4022351e-03
5401_1
  1.0000000e+00  1.0419480e-15  6.8779455e-17  4.5429449e-01
  7.3335264e-01 -3.8005724e-03  5.3207657e-04  2.5004853e-01
 -2.3528681e-01  5.9299270e-03  6.8364383e-03  1.6527030e-01
  1.7660227e-01 -2.7482465e-03 -1.8549627e-03 -2.7317689e-02
  2.3927948e-02  5.0689016e-04 -2.4343909e-04  2.6122989e-02
 -3.2966070e-02  1.3106029e-03 -6.1197624e-04 -1.4431589e-02
  1.4853380e-02  1.9607148e-04  1.9495441e-04  1.1612897e-02
  3.2664431e-02 -8.1529123e-04  7.1084161e-04  1.6221561e-02
 -2.3410397e-02  1.3617794e-03  1.9372239e-04 -8.3498277e-03
  2.0675287e-02 -9.2568479e-04 -2.8989081e-04 -4.9661936e-03
  5.0432279e-03  9.9903065e-05 -1.3816120e-04  9.6828598e-04
 -1.1005961e-02  7.0977409e-04  4.3392521e-05  1.6111932e-03
  8.4416816e-03 -4.3697223e-05 -5.2657603e-05  1.0664587e-03
  5.8747760e-03 -2.3907246e-04  6.5167413e-05  1.0607986e-05
 -7.5474993e-03  1.0681587e-03  1.5208962e-04 -3.7514290e-04
  5.4244001e-03 -4.0295491e-04 -3.4834624e-04 -4.4498961e-03
  4.6870093e-03  5.4066105e-05  2.4943642e-04  4.9354703e-03
 -7.0928559e-03  4.8697598e-04 -3.7647508e-04 -4.0544902e-03
  6.7546609e-03 -1.7574099e-04  2.4334982e-04  3.6957306e-03
  2.6012373e-04 -1.0377963e-05 -4.2194789e-06 -6.5783096e-04
5402_1
  1.0000000e+00  1.5181218e-15  8.0476950e-18  3.4096499e-01
  7.7781331e-01  3.6111382e-04 -5.1106433e-04  2.1932164e-01
 -2.0726479e-01  7.3736068e-04  2.4937857e-05  9.8038077e-02
  1.4058287e-01 -2.2480071e-04 -1.9118027e-04 -3.0024671e-02
  7.2048509e-02  1.0624294e-03 -1.8357712e-05  1.2442735e-02
 -1.8416944e-02 -1.0221679e-03 -8.1138728e-05 -1.5964627e-02
  1.1174818e-02  1.0372966e-03 -8.9845194e-05 -6.3241336e-03
  6.0587696e-02 -1.0206104e-03 -1.0297637e-04  1.6857990e-02
 -3.5332702e-02  9.0037038e-04 -1.2575530e-04  6.9420543e-03
  3.6040368e-02 -5.8944539e-04 -4.1029953e-05  9.4174097e-03
  1.7696995e-03  6.9752266e-04 -8.9114299e-06  6.9276466e-03
  8.3023533e-03 -3.7187639e-04 -1.7577155e-04 -2.0488826e-03
 -8.8936455e-03  3.1415150e-04  7.6016721e-05  1.5416919e-03
  2.0379390e-02 -1.1189537e-04 -2.4794098e-04  2.9312596e-04
 -8.2797519e-03 -1.4268866e-04  6.8458302e-05  6.3892231e-03
  2.6354003e-03  2.3189345e-04 -1.8370094e-04 -1.1561068e-03
  1.3753757e-02 -2.2157731e-04  1.0891115e-04  5.8849788e-03
 -8.3268060e-03  2.4604564e-04 -1.6816871e-04 -1.7102133e-03
  5.3818550e-03 -2.6741428e-05  8.3068663e-05  2.0393226e-03
  2.2273358e-03  3.4293264e-05 -9.6190659e-05  1.9729591e-03
5403_1
  1.0000000e+00  1.2932856e-15  7.1780030e-17  4.1073030e-01
  7.1373054e-01 -1.7991834e-03  7.7933894e-04  2.7300678e-01
 -2.4848954e-01  3.2659244e-04 -5.9850516e-04  1.5628808e-01
  1.7657141e-01 -9.9008456e-04  9.4687608e-04 -1.7720988e-02
  1.4146966e-02  6.6964549e-04 -4.0532365e-04 -5.6957153e-03
 -5.2424141e-02 -1.6253828e-04  3.6709038e-04 -9.7753537e-03
  2.6554231e-02  6.4337003e-04 -3.6800911e-04  2.5239489e-02
  2.3915422e-02 -9.7555592e-04  1.5734463e-04 -1.5537296e-02
 -2.0742427e-02  8.0734024e-04 -5.8260373e-04 -1.4174540e-02
  1.2215914e-02 -1.0077273e-03  5.6381135e-04 -8.6775079e-03
  1.4572353e-02  5.4326632e-04 -1.0433593e-04  4.9582310e-03
 -1.3188763e-02 -2.1568509e-04  2.5626202e-04 -3.1410484e-03
  2.3761334e-02  3.5051158e-04 -2.1222560e-04 -1.1597654e-03
  1.2960743e-03 -4.5574782e-04  2.1856423e-04 -1.1935058e-02
  3.7860448e-03  3.7931915e-04 -3.0054337e-04  1.7106781e-03
  4.6188509e-03 -8.9916049e-04 -1.2958166e-04 -3.5695521e-03
  1.5350409e-02  4.4957661e-04  9.7147688e-05  5.4888981e-03
 -6.6404802e-03 -4.7877183e-04  1.4151547e-04 -1.0554520e-03
  1.7354436e-02  2.3911559e-04 -1.5660021e-04  3.8331295e-03
 -1.0902249e-03 -4.3019603e-04  3.2691594e-04 -1.9455010e-03
5404_1
  1.0000000e+00  5.4383225e-16  6.6793709e-17  7.7404555e-01
  8.6583876e-01 -1.0652866e-03  1.6065215e-04  1.6632564e-01
 -2.5496035e-01  8.1647622e-05  4.8888467e-04  1.9825251e-01
  1.0689613e-01 -3.9614817e-04  1.5590687e-04 -1.6286357e-02
  8.8078359e-02 -2.6325362e-04  1.8646850e-04  6.8453528e-02
 -6.2909861e-02  2.3520718e-04  1.1011039e-04 -4.2933996e-02
  1.2427624e-02 -5.4787446e-05  1.3430517e-04  2.1895565e-02
  1.7260231e-02 -9.9205673e-05 -3.2243080e-05  5.6778334e-03
 -2.0202941e-03 -2.5286680e-06  6.7603250e-05  1.6470955e-03
 -2.0102059e-02 -2.0741379e-04  6.4311591e-05 -1.2376268e-02
  3.5140797e-02 -8.3947354e-05 -2.7000265e-04  6.3991918e-03
 -2.3386213e-02 -2.5482223e-05  2.3384668e-04 -6.6245857e-03
  4.2785123e-03  9.7706904e-05 -7.7360442e-05  2.8659838e-04
  8.5882196e-04 -7.4713007e-05  1.1958973e-05  1.1165113e-02
  7.1738750e-04  5.6977780e-05  2.1484750e-04  2.1761771e-03
 -1.2197781e-02 -4.4703555e-05 -1.9185354e-04  6.2749591e-04
  8.6897460e-03 -4.0112265e-05 -3.5683023e-05  1.6082383e-03
 -5.3884126e-03  5.8810844e-05 -1.0705593e-05  6.0649932e-06
 -5.6780644e-03  9.7480159e-05 -2.1608877e-05 -6.5363270e-03
  3.8404010e-03 -1.4719927e-05  3.5234020e-05  5.1684702e-03
5405_1
  1.0000000e+00  1.3384903e-15 -5.9540768e-17  5.1701396e-01
  8.6279126e-01  1.6270208e-04 -1.8402179e-04  2.5891327e-01
 -2.7448544e-01  6.1441376e-05  1.0977466e-05  1.5901021e-01
  1.6128108e-01  1.0169346e-04 -1.3686300e-04  1.2287378e-02
  4.6318096e-02  5.3471633e-05  4.0003568e-05  4.9345603e-02
 -4.0769524e-02 -6.5654581e-06 -1.3822771e-04 -1.3876755e-02
  2.0356759e-03 -1.7160033e-06  5.4968034e-05  1.4891685e-02
  3.0980810e-02  2.7249447e-05 -6.2989546e-05  6.9597452e-03
 -2.7217293e-02 -4.5087201e-05  5.0458031e-05 -8.1022825e-04
  2.0040392e-03  9.9265338e-05 -5.2547784e-05 -7.8507339e-03
  2.0590281e-02 -4.1630387e-05  1.2883322e-04  8.3859704e-03
 -1.4847663e-02  7.6306483e-05 -8.0020994e-05 -1.2925286e-02
  7.2155002e-03 -6.6131685e-05  6.9735149e-05 -4.2095733e-03
  5.6174666e-03  8.3939577e-05 -5.1310539e-05 -9.7948172e-04
 -1.9091127e-03 -9.8331234e-05  5.8601060e-05  2.3370511e-03
 -4.5424124e-03  7.0066440e-05 -6.3685624e-05  1.0998791e-03
  1.5915376e-02 -7.1355293e-05  2.8347049e-05  8.7856515e-03
 -8.9079224e-03  6.5662217e-05 -5.1588466e-05 -3.9571011e-03
  5.7116232e-03 -6.9145702e-05  1.1377134e-05 -7.5226662e-04
 -9.9535295e-04  7.1672689e-05  1.5602959e-05  2.8135549e-03
5406_1
  1.0000000e+00  1.6279160e-15 -1.0844329e-16  3.3647280e-01
  5.7588033e-01  7.1900683e-04 -1.3903863e-04  2.0743712e-01
 -2.0359940e-01  2.4237799e-04 -2.0145238e-04  6.4862827e-02
  1.9869266e-01  4.0346905e-04  6.1881824e-05 -7.1646887e-03
 -1.3890417e-02  1.7800838e-04 -2.2853264e-05  7.7706149e-03
 -9.3274078e-04 -2.6330508e-04 -1.8656356e-05 -1.2474405e-02
  2.9560281e-02  1.8968658e-04 -3.0102588e-05  1.5962085e-02
  1.6556467e-02 -1.0568551e-04 -4.4069873e-05  4.9647740e-03
 -1.6521238e-02  1.6973171e-04  4.7587669e-05 -5.3937538e-03
  3.2828072e-02  2.1067490e-04  7.1988355e-05  7.7796304e-03
 -9.2291538e-03 -2.8403315e-05  8.8459867e-05 -4.3666599e-03
  6.8820050e-03  9.2724266e-05 -5.8201415e-05 -1.0044165e-02
  7.4706990e-03 -4.6083850e-05  4.9072732e-05  2.4430000e-03
  9.9249332e-04  3.3891528e-06 -1.1159381e-04  7.4123692e-04
  1.3002908e-03  7.7834658e-05  6.5192835e-05  1.7359596e-03
  1.2823272e-02  9.8712262e-05  5.3122168e-05  1.5998729e-03
 -6.5387671e-03  4.8325223e-05  3.6817627e-05 -1.4952442e-03
  6.7983846e-03  3.0128338e-05  4.4622905e-05  2.4642070e-05
  1.3020781e-03  2.8612635e-05 -9.0193775e-05  2.7932584e-03
 -5.5207734e-04 -4.2209871e-05 -3.3350829e-05  4.1740618e-04
5407_1
  1.0000000e+00  1.2483675e-15  5.6804835e-17  4.7687550e-01
  8.4019450e-01 -3.2500167e-03 -2.7943376e-04  2.1003546e-01
 -2.6246439e-01  1.5511095e-03  8.7629097e-04  1.2203678e-01
  1.6919359e-01 -1.3607916e-03 -4.3423136e-04 -3.2118741e-03
  4.8420256e-02 -4.1192221e-04  3.2971868e-04  3.7076844e-02
 -3.0221282e-02  5.6937506e-04 -1.9530283e-04 -1.8786304e-02
  1.4555417e-02  1.6081464e-05  1.7126404e-04  1.6149410e-02
  3.6726756e-02 -4.6165610e-04  3.6819682e-05  1.0922689e-03
 -2.0551794e-02  6.2696132e-04 -2.4269839e-05  3.2747015e-03
  8.2396588e-03 -2.9053736e-04 -3.3849871e-04 -1.1030586e-02
  2.0958888e-02 -3.0181582e-04  2.9946314e-04  1.2856778e-02
 -1.2492624e-02  4.5630756e-04 -5.2344412e-04 -1.1697197e-02
  1.1017419e-02 -3.3978054e-04  2.3401791e-04 -5.2183364e-03
  4.7567000e-03  1.5493615e-04 -2.8568234e-04 -2.8301310e-03
  8.2564358e-05  1.3640005e-05  2.0212442e-04  2.3658831e-03
 -8.7790646e-04  1.1252092e-04 -4.7415427e-05 -3.0748442e-03
  1.6241950e-02 -5.0403668e-04 -1.6869851e-04  2.7768235e-03
 -8.6880401e-03  4.2062543e-04  1.2257332e-04 -5.2178554e-03
  8.6650092e-03 -3.9422924e-04 -2.7742727e-04 -6.8430179e-04
  1.2415775e-03  1.0716143e-04  2.5686503e-04  1.6552882e-03
5408_1
  1.0000000e+00  7.2966685e-16  5.2550843e-17  6.8578166e-01
  9.1552976e-01  7.4543046e-04 -4.3394755e-04  2.3539634e-01
 -2.7882791e-01 -7.3316741e-04 -1.1845477e-05  1.8712416e-01
  1.1742521e-01  3.4362434e-05 -8.6313363e-05 -1.3361089e-02
  6.9118965e-02  4.9560025e-04 -1.1643670e-04  7.0233876e-02
 -5.9210708e-02 -1.2955385e-04 -4.5019484e-05 -2.9551775e-02
  7.2816026e-04  7.5650261e-05 -1.4273803e-04  1.0804045e-02
  1.8026984e-02  1.9306310e-04 -2.4396533e-04  1.1967507e-03
 -1.4866961e-02 -2.5771462e-04  1.0146152e-04  5.6001402e-03
 -2.1412064e-02 -6.8164331e-05 -2.1292766e-05 -1.2035331e-02
  3.0449512e-02  8.7750008e-05  8.4003832e-05  1.0081227e-02
 -2.7046464e-02  1.7293751e-04  8.2141240e-05 -8.8377138e-03
  4.1032244e-03 -2.2841132e-04  1.3245542e-04 -5.9537021e-03
 -5.4324441e-03  2.8343906e-04 -1.9992581e-04  1.0608147e-03
  2.2614905e-03 -2.9021583e-04  1.4358685e-04  3.9414788e-03
 -1.6968433e-02 -1.5704218e-04  2.6698351e-06 -1.9770674e-03
  1.5674474e-02 -1.0438960e-05  3.0114899e-05  2.6358447e-03
 -1.2299676e-02  5.1359992e-05  2.4722750e-04 -1.5640971e-03
  5.1875591e-04 -9.8161950e-05  1.0958883e-05 -3.0256316e-03
 -2.4930651e-03  1.6300023e-04  1.3120954e-05  1.2018140e-03
5409_1
  1.0000000e+00  1.1992082e-15 -3.9513559e-17  3.4443303e-01
  4.8334577e-01  1.1213239e-03 -5.9359613e-05  1.7647921e-01
 -1.8641890e-01 -6.4731186e-04 -2.2415498e-04  4.9915000e-02
  1.8496045e-01  8.6967742e-04  2.0692793e-04 -2.9696134e-02
 -3.2888500e-02 -2.3456740e-04 -1.4417655e-04  1.3124673e-03
  8.1201405e-03  1.7656402e-05  2.1432625e-04 -3.1029189e-02
  3.0311689e-02  1.6129847e-04 -8.3121022e-05  9.8980890e-03
  1.0228032e-02 -1.2407126e-05  1.1755622e-04 -4.6093879e-03
 -1.4680868e-03  2.0134789e-05  9.2203717e-05 -1.1248611e-02
  3.1285030e-02  3.1452663e-04  2.5976225e-05  5.2942082e-03
 -8.3293255e-03 -1.2609279e-04  6.6066896e-05 -5.3424403e-03
  1.6316478e-02  2.3098389e-04  1.8857677e-05 -2.7911714e-03
  8.7559350e-03  2.2240527e-05 -5.7174708e-05  7.0151769e-03
  2.8622857e-03  2.3666546e-05 -1.2324961e-05 -1.0991035e-03
  6.5357045e-03  6.0954239e-05 -1.2315803e-04  6.1160900e-03
  7.9983595e-03  1.4607916e-04 -1.5505053e-04  7.1996354e-03
 -4.4609838e-03 -7.9445502e-05 -3.0068188e-05  2.1098634e-03
  8.4723087e-03  1.8542965e-04 -9.2222149e-05  4.0919060e-03
 -3.3351298e-03 -1.1597186e-04 -1.1196026e-04  4.1438293e-03
  2.2527819e-04  1.8012648e-05  5.8633358e-06 -2.0290375e-04
5410_1
  1.0000000e+00  8.3842918e-16  8.7919171e-18  6.7512750e-01
  9.8656920e-01  3.8088802e-04  2.9928188e-04  2.5325648e-01
 -3.1857800e-01  1.8066510e-04 -9.1198521e-04  2.2123661e-01
  1.4050673e-01  5.5233291e-04 -1.4539745e-04  1.5063098e-02
  7.7292023e-02  1.4443002e-04 -2.3148650e-04  6.2778156e-02
 -3.8900539e-02  2.2542744e-04 -1.7176466e-05 -3.1876992e-02
 -1.1290411e-02 -5.5578271e-05 -2.2363201e-04  3.4926330e-03
  3.6717837e-02 -5.7133806e-05  6.7772416e-05 -8.0771135e-03
 -2.4216113e-02  2.5627390e-05 -1.3682175e-04  6.3816776e-03
 -1.5411867e-02 -1.0035757e-04 -5.4355250e-06 -1.5180943e-02
  2.6542360e-02  1.5211866e-04  4.1938561e-05  2.1318604e-02
 -1.2544586e-02  3.5387743e-05  1.0104232e-04 -2.9166866e-03
  3.8735066e-03  9.8370792e-05  8.3568344e-05  3.5926941e-04
  5.2983389e-03  4.7863290e-05  1.6689028e-04 -9.0135401e-03
  1.7701071e-03 -1.0148397e-05  4.2764110e-05 -3.0948727e-04
 -1.9184730e-02 -8.0836122e-05 -6.9330316e-05 -5.3908222e-03
  1.3907389e-02 -4.6007036e-05 -3.6774156e-05  1.0765794e-02
 -6.1288352e-03 -8.1155148e-05 -1.5503082e-04  3.5965120e-03
  2.9805679e-03  3.9525052e-05 -5.1985479e-05 -1.6144554e-03
  1.3568314e-04 -6.1807710e-05 -1.3632310e-05  1.3896663e-03
5411_1
  1.0000000e+00  1.3693964e-15 -6.2085141e-17  3.5904465e-01
  8.7998684e-01  6.1126324e-04  4.0891372e-05  2.4211871e-01
 -2.7587951e-01 -4.8267747e-04 -1.2124158e-04  1.4125116e-01
  1.7923215e-01  1.5693185e-04  9.8726797e-05  3.8834068e-02
  5.0882620e-02  5.3053677e-05 -5.2878545e-05  3.8873598e-02
 -2.4401739e-02 -9.9831493e-05  8.2080455e-05 -1.5507471e-02
 -6.8378435e-03 -4.3066243e-05 -2.5103830e-05  1.5056478e-02
  4.4412205e-02  2.1775966e-04  2.7477850e-05  1.1227775e-02
 -3.5067692e-02 -1.8704314e-04 -4.2855731e-05  9.0603345e-03
  1.3498898e-02  1.0258490e-04  6.1620321e-05  1.8173911e-03
  1.1225175e-02  4.1100067e-05 -5.9438316e-05  5.9422773e-03
 -9.9968231e-03 -9.4360506e-05  6.4749274e-05 -2.2755838e-03
 -4.3602301e-03  1.4984551e-05  5.1081974e-06  3.0140515e-04
  1.0663060e-02  1.7761983e-05  5.8461167e-06  3.0060977e-03
 -1.1787760e-02 -4.9284749e-05 -1.6773114e-05  1.6844612e-03
 -2.3965838e-03  2.2919999e-06  4.7129635e-05 -1.0601218e-03
  5.1794512e-03  6.6473167e-05 -8.1499989e-05  7.7095941e-03
 -6.1635647e-03 -6.0439874e-05  7.1830981e-05 -2.7029047e-03
 -3.1546597e-03  3.3775749e-05 -4.2677466e-05  1.3760984e-03
  2.7496997e-03 -1.4754118e-05  1.4947452e-05  7.5656928e-04
5803_1
  1.0000000e+00  1.3099011e-15  2.4216198e-17  3.2788867e-01
  4.3611485e-01 -1.2077979e-03  2.0129819e-04  2.0088482e-01
 -1.5437215e-01  4.8917732e-04  3.6499603e-04  6.8985860e-02
  1.8573517e-01 -9.7975169e-04  1.7492619e-05  7.6845346e-03
 -5.0284086e-02  3.4497448e-04  2.6281633e-04  2.2640125e-02
  7.3618086e-03 -2.5118906e-05  5.7336692e-05 -1.8498002e-05
  1.7213477e-02 -1.0984465e-04  2.6870798e-04  2.8960126e-02
 -4.1078446e-03  1.0338140e-04  5.5821653e-05  8.2056157e-03
 -3.8216940e-03 -1.5707782e-04  6.5749075e-05 -9.9951116e-04
  1.3253081e-02 -1.4887624e-04  2.7350044e-05  3.2395959e-03
 -2.3704895e-02  1.9204163e-04  4.1371754e-05 -2.4979789e-03
  1.1794888e-02 -1.5609111e-04  1.1480165e-04  4.4708978e-03
 -4.5828807e-03  1.7239324e-04 -2.7610585e-05  1.7146007e-03
 -2.9759130e-03 -2.0374674e-05 -1.6068277e-05 -4.0966458e-03
  5.1477629e-04 -2.0075407e-05 -1.5073349e-05 -8.3880706e-04
 -2.4225152e-03 -4.5195293e-05 -5.8219796e-05 -1.8387539e-04
 -4.2492985e-03  6.4247507e-05 -1.4681914e-05  5.7936572e-04
  6.8868921e-03 -9.0557712e-05 -2.5609008e-05 -7.9543872e-04
 -7.5832903e-03  2.0726314e-04 -2.3337459e-05 -1.7489960e-03
  2.1803012e-03 -7.9719422e-05  1.6760222e-05 -1.8462099e-03
5805_1
  1.0000000e+00  1.2987858e-15 -6.2921536e-17  4.8917024e-01
  8.1319049e-01  4.3137449e-04 -2.3376266e-04  2.9078515e-01
 -2.7621382e-01  1.0341542e-04  7.8412666e-05  1.7895287e-01
  1.8020211e-01 -2.4170140e-04 -1.3603098e-04  2.0961792e-02
  2.7821920e-02 -2.5853624e-04 -1.3690737e-04  1.3281505e-02
 -4.3741252e-02  1.5517890e-04  1.0905663e-04 -1.4685574e-02
 -8.7731907e-05 -9.9271540e-05  7.7482761e-05  3.6430335e-02
  3.3245150e-02  2.9958601e-04 -1.1170022e-04 -1.5544511e-02
 -3.6835703e-02  3.8833909e-04 -7.8955774e-06  1.7529925e-02
  1.1089419e-02 -9.1540361e-05 -2.1990773e-05 -9.0357140e-03
  1.0517665e-02 -1.9127851e-04 -7.5316719e-05  9.2409899e-03
 -1.5349927e-02 -4.8886652e-06 -7.9806379e-05 -1.7881963e-02
 -1.2423897e-03 -5.4720316e-05  1.0718668e-04  6.6902191e-03
  7.5207768e-03 -8.0265269e-05 -3.1131846e-05 -5.9138480e-03
 -9.7330184e-03  2.5907748e-04  9.4216887e-06  5.8374844e-03
  2.1208584e-03  5.8042854e-05  2.6354998e-05 -3.6385642e-03
  7.2296647e-03 -1.6846060e-04  7.6267201e-05  3.9708995e-03
 -7.2115569e-03 -1.6328866e-05  1.8503816e-05 -5.0329928e-03
  1.2754320e-03 -6.5641904e-06 -7.9643806e-05  4.3237945e-03
  3.1542336e-03 -1.4114917e-04 -1.9413897e-05 -2.2453451e-03
5807_1
  1.0000000e+00  1.4021462e-15  6.8436546e-17  3.9214415e-01
  3.5994008e-01 -9.3014451e-09 -2.2771702e-06  1.3016274e-01
 -1.3386826e-01 -3.6692270e-06 -3.4563634e-06  7.6882083e-02
  1.6804226e-01  7.6505849e-08  1.1814355e-06 -1.3186476e-02
 -5.4202319e-02 -2.9353230e-06  1.2842672e-06  2.3276230e-02
  1.6385046e-02 -1.1549037e-06  3.7876430e-06 -3.5838097e-03
  1.9852451e-02 -5.8042413e-07  4.0211525e-06  3.7199091e-02
 -1.2323141e-02 -2.7188984e-07  5.1175568e-06 -3.7742425e-03
  8.1968750e-03  1.0115983e-06  4.5350028e-06  7.2915379e-03
 -2.2514884e-03  1.4402176e-06  3.5845529e-06 -8.5755141e-04
 -1.3092039e-02  1.4249369e-06  1.3551083e-06  1.3642565e-02
  8.7759572e-03  2.4461004e-06  3.0278985e-08 -8.6813560e-04
 -6.6768556e-03  1.6497106e-06 -2.1695980e-06  3.0803422e-03
 -5.8982212e-03  1.2492160e-06 -3.4250907e-06 -5.8578257e-03
  3.2204102e-03  8.9555376e-07 -5.0105304e-06  6.3105597e-03
 -9.2883185e-03 -4.9115376e-07 -5.1044091e-06 -8.9122487e-04
  3.4018512e-03 -6.5395955e-07 -4.6424680e-06 -2.5719222e-04
 -3.4970663e-03 -1.6955655e-06 -3.3960889e-06 -2.9810702e-03
 -3.6413888e-03 -2.1802615e-06 -1.8959074e-06  8.4310875e-05
  9.0531297e-04 -2.0533146e-06  8.8406364e-08  1.2414956e-04
5812_1
  1.0000000e+00  1.4265664e-15 -1.0218914e-16  3.6010570e-01
  4.9674416e-01 -3.1307510e-04  1.3434695e-04  2.0997574e-01
 -1.7416754e-01 -5.1131052e-04  1.2267769e-04  8.7833916e-02
  1.7947152e-01  5.6590551e-05  2.0148724e-04 -2.0473432e-02
 -3.8666211e-02 -3.9371811e-05  1.2611512e-05  3.8297568e-02
 -4.6803559e-03  5.1498710e-05  9.9135092e-05  6.4697845e-03
  2.1960929e-02 -5.1023551e-05  1.7505426e-05  2.2087313e-02
 -1.3529280e-03 -1.6379213e-05  1.0909216e-04  1.1511722e-02
 -1.5998267e-02 -4.3924178e-05  3.5332604e-05 -2.7564090e-03
  1.9460974e-02  1.3213283e-04  6.6213315e-05  1.0196884e-02
 -2.3922682e-02 -2.6546953e-05 -3.0210187e-05  6.0552443e-04
  4.9589855e-03 -3.2921951e-06  5.4197784e-05  9.3431717e-04
 -9.0361233e-04 -2.5231472e-05 -5.1386092e-05  6.5001195e-04
 -4.3784287e-03  3.6134870e-06  2.5519746e-05 -2.9633692e-03
 -2.7656809e-04  6.4896557e-05 -6.2013820e-05 -3.1480954e-03
  3.1187733e-03  5.6604290e-05  1.4219233e-05 -1.5378572e-03
 -9.4449120e-03 -3.8169612e-05 -5.9425826e-05  1.6189402e-03
  7.7742410e-03 -1.2967899e-05  4.4386169e-05 -1.9103123e-03
 -2.2114078e-03 -2.7036499e-05 -6.2760084e-05  9.1501527e-04
 -1.6032630e-04  1.4346413e-05  2.9268308e-05 -5.9594104e-03
5813_1
  1.0000000e+00  1.4920058e-15  5.9558915e-17  4.2332500e-01
  6.8970381e-01 -9.0111538e-07  7.5191886e-07  1.6508408e-01
 -2.3269988e-01  4.3764134e-06  3.8878024e-06  1.3928164e-01
  1.7618285e-01  1.5383086e-06  1.4827428e-06  3.8662542e-03
  1.6091388e-02  3.7353405e-06  2.3536294e-06  5.1784928e-02
 -2.7608376e-02  4.6735066e-06  1.6202794e-06 -5.2740848e-03
  1.7456579e-02  4.6207517e-06  1.6007152e-06  2.1037563e-02
  1.4996277e-02  4.9725129e-06  1.0655155e-06  4.2450469e-03
 -2.6752205e-02  6.0891217e-06  1.0095919e-06  9.7266814e-03
  1.8155653e-02  5.2816713e-06  1.3103532e-07 -9.4242870e-03
  2.0106088e-03  5.7549619e-06  1.3424950e-07  3.1248602e-03
 -1.4303966e-02  6.1041661e-06 -4.9809366e-07 -1.0312684e-02
  9.2008937e-03  5.3666658e-06 -4.4464987e-07  6.5427574e-03
 -1.9171452e-03  5.4094098e-06 -9.2458104e-07 -3.0257086e-04
 -5.8943502e-03  5.2001459e-06 -1.0282659e-06  5.2600372e-03
  4.7820199e-03  4.3400103e-06 -1.6804523e-06 -4.6643763e-03
  1.6986132e-03  3.9115080e-06 -1.7342655e-06  4.8060814e-04
 -8.5830920e-03  3.6681788e-06 -2.1550018e-06 -5.6141969e-03
  6.9752328e-03  2.3637585e-06 -2.0645877e-06  2.2027795e-03
 -4.1161732e-03  2.0882971e-06 -2.2125605e-06  9.1147756e-04
5816_1
  1.0000000e+00  1.2234019e-15  7.7096035e-17  5.5916416e-01
  5.2242028e-01  1.6704452e-06 -1.7077740e-06  2.5685489e-01
 -2.2760620e-01 -6.5411140e-06 -4.7200736e-06  1.5460623e-01
  1.7538668e-01  1.4419402e-06  2.5750438e-06  1.1560429e-02
 -4.3616782e-02 -2.7741473e-06  2.3951276e-06  3.2645761e-02
 -3.4520886e-02 -1.4336556e-06  5.4330407e-06 -3.1868407e-02
  2.6033701e-03  3.7357960e-07  4.7295994e-06  5.7811849e-03
 -4.5406342e-03  9.0610948e-07  3.2886140e-06  1.7582432e-02
 -1.2398493e-02  1.3574954e-06  2.6244365e-06 -1.0348880e-02
  1.7412670e-02  3.0436028e-06  9.3410236e-07 -1.6451622e-02
 -2.2193896e-02  5.6867116e-07 -2.8249300e-06  7.2964026e-03
 -2.4283093e-04  1.2532003e-06 -3.5333447e-06 -8.3555058e-03
  9.9199694e-03  8.4958923e-07 -5.8152229e-06  1.5069214e-02
 -2.8575146e-03 -7.9178130e-07 -4.2819997e-06 -6.6815307e-03
  1.3173806e-03 -1.3241203e-06 -3.1050133e-06 -5.2726630e-03
  1.1554611e-04 -1.9558546e-06 -1.5706638e-06  6.0178382e-04
 -4.0918329e-03 -2.4190118e-06  2.9255702e-07  5.5680695e-03
  5.5169154e-03 -1.1655504e-06  3.0211785e-06 -5.1847768e-04
  4.8147886e-03 -5.0330619e-07  4.0970930e-06  3.9749535e-03
 -6.1907552e-03 -5.5829589e-07  5.6105641e-06 -6.8795888e-03
5819_1
  1.0000000e+00  1.5266710e-15  6.8006624e-17  3.3368861e-01
  6.4901369e-01  7.1723560e-04 -8.5945212e-05  2.2418726e-01
 -2.3824046e-01 -8.4409078e-04 -1.5363116e-05  1.3790702e-01
  1.9696748e-01  4.2547977e-04  1.7610064e-04  2.4620014e-02
 -4.5038011e-03 -2.5782294e-04 -6.1206940e-05  2.3991600e-02
 -2.1655862e-02  7.4758542e-05  1.5766792e-04 -1.2277783e-03
  1.3003887e-02 -5.6502326e-05  2.2030961e-05  1.3575415e-02
  1.1852396e-02  2.5780798e-04 -5.9336640e-06  1.1812803e-02
 -3.4226709e-02 -2.7734874e-04  1.0701609e-04  1.2215978e-02
  2.6858710e-02  1.8602421e-04 -1.2411337e-04  4.8779302e-03
 -1.1904990e-02 -9.0476878e-05  9.1589281e-05  9.1684910e-04
 -7.4032551e-03 -1.1959753e-04 -9.3333827e-05 -7.5893622e-03
  1.5285830e-03  1.1612705e-04  1.6317626e-05  2.1152805e-03
 -2.0851372e-03 -4.2789360e-05  4.5635036e-05 -7.3737039e-04
 -1.1377059e-02 -3.5969505e-05 -8.7948341e-05  2.0217668e-03
  9.7935681e-03  1.0323783e-04  8.0050851e-05 -2.2848104e-03
 -7.7959773e-03 -7.4110725e-05 -9.1599064e-05  6.3585174e-04
 -1.3890878e-03 -5.9820737e-07  4.1083215e-05 -5.4630063e-03
  2.3772331e-03 -3.0166464e-05  1.5957388e-05  2.0317546e-03
 -1.8404707e-03  3.3728657e-05 -1.2325558e-04 -3.4970371e-03
5823_1
  1.0000000e+00  1.1405828e-15  3.6358840e-17  5.2516773e-01
  8.1771556e-01 -7.4838506e-06 -7.8885611e-06  1.7738765e-01
 -2.6854838e-01  6.4315831e-06  1.8479099e-05  1.7972206e-01
  1.6327420e-01 -6.8613528e-06 -6.9342574e-06  9.1889430e-03
  4.9638708e-02 -2.2209596e-06  4.0220891e-06  5.3504974e-02
 -4.1988975e-02  1.9327238e-06 -1.2845731e-05 -2.0103366e-02
  6.2917234e-03  2.9589561e-06  8.1989552e-06  2.5163873e-02
  2.2430911e-02 -8.4905638e-07 -2.2406014e-06 -1.1854983e-03
 -2.7581861e-02  1.1290843e-06  1.3043020e-05  1.8592060e-02
  2.6884571e-03 -3.5036230e-06 -8.8794776e-06 -7.6706734e-03
  1.9618478e-02 -8.8505818e-07  2.0037995e-06  8.5171306e-03
 -2.1173572e-02  2.2482098e-06 -1.1925704e-05 -1.6063224e-02
  5.5219586e-03  2.9229626e-06  9.5936975e-06  1.0085859e-03
  5.4451020e-04 -1.3273497e-06 -1.7816770e-06 -4.3966848e-03
 -4.4049945e-03 -2.8870251e-07  1.0108588e-05  3.0297672e-03
 -4.4770685e-03 -2.9319111e-06 -1.0698892e-05 -1.0288724e-03
  1.3951867e-02  5.3085358e-07  1.7450089e-06  3.4547059e-03
 -1.0015126e-02  1.7913328e-06 -8.9215171e-06 -3.6048285e-03
  4.7453145e-03  2.7122854e-06  1.1393737e-05 -8.2142973e-04
 -2.8027362e-04 -2.7750414e-06 -1.7652336e-06  5.9769634e-04
5825_1
  1.0000000e+00  9.6188868e-16  9.7984765e-17  5.0005840e-01
  3.7967411e-01  4.9857977e-04 -2.5983889e-04  3.2754107e-01
 -1.8190521e-01 -5.2032246e-05 -2.9981905e-04  1.0924938e-01
  1.7123069e-01  1.7348724e-04 -2.1571368e-04 -7.5526542e-03
 -1.0236132e-01 -5.0403633e-04 -2.1607307e-04  1.9190023e-03
 -2.7440483e-03  2.7575040e-04  9.9886408e-05 -2.0380307e-03
  3.1181620e-03 -8.6756563e-05  3.0684752e-05  2.0126804e-02
 -1.4385629e-02  1.4647017e-04 -1.8053802e-05 -1.4721030e-02
 -7.4884792e-04  1.1264554e-04 -2.6502510e-05 -6.5216396e-03
  6.4999328e-03 -3.7342940e-04  1.7477749e-04 -8.4249584e-03
 -2.0819778e-02  1.7794838e-04  1.3395981e-05  3.2926228e-03
  1.8564770e-02 -1.3169612e-04  2.6360496e-04  2.3520473e-03
 -6.8188241e-03  6.5032997e-05 -2.7762618e-04  2.3904980e-03
  1.6241082e-03  8.4890016e-05  1.0915062e-04 -6.0232002e-03
  2.7107981e-03 -2.0582888e-04 -1.9076530e-04  4.4930141e-03
 -3.7797765e-03  1.4438239e-04  1.2684582e-04 -1.1216495e-03
  1.1468857e-03 -7.7925041e-06 -6.7436584e-05  4.3123276e-03
  3.6815891e-03 -5.5983287e-05 -8.5380687e-05 -1.2324217e-03
 -6.9360761e-03  6.3241904e-05  3.1673032e-06 -6.0423355e-04
  4.0028101e-03 -1.6723900e-04  2.2835571e-05 -1.5344021e-03
5826_1
  1.0000000e+00  1.2374181e-15  7.7489494e-17  4.0677926e-01
  5.6599170e-01  4.8530698e-06 -3.4673482e-06  2.0827594e-01
 -2.0863098e-01 -1.6889098e-06  3.0332876e-06  1.1835034e-01
  1.8840223e-01  3.5816744e-07  7.6950905e-07  8.1458239e-03
 -2.0321010e-02  2.9415235e-07 -5.8106018e-06  3.1311220e-02
 -1.8528377e-02  1.3461972e-06  3.7658754e-06 -8.8231234e-03
  1.9696520e-02 -1.6274050e-06  1.9883101e-06  2.2123673e-02
  1.6052914e-03 -1.6726692e-07 -5.6804431e-06  7.1322839e-03
 -1.7994792e-02  1.5863512e-06  1.3924728e-06  5.3589184e-03
  2.3251282e-02 -5.9784793e-07  4.5286892e-06 -4.9991213e-03
 -1.6296926e-02 -1.7485145e-06 -4.9794968e-06  2.8229814e-03
 -4.5260911e-03  2.0858389e-06 -4.9910651e-07 -4.6109280e-03
  6.6519745e-03 -3.0761506e-07  4.9433677e-06  8.6812302e-03
 -7.8193681e-03 -2.1954782e-06 -3.0620694e-06 -5.1675351e-03
 -9.4609565e-04  1.8917022e-06 -2.9291541e-06  1.1824447e-03
  3.3947376e-03  5.8514241e-07  5.7459717e-06 -5.4318976e-03
 -7.9182011e-03 -2.7105207e-06 -1.3797454e-06  2.7490410e-03
  1.0595761e-03  1.3584760e-06 -4.4503409e-06 -1.3607950e-03
  3.9589519e-03  1.5198548e-06  4.3775394e-06  3.1478192e-03
 -5.4963923e-03 -2.6049532e-06  1.3855453e-06 -3.9423310e-03
5827_1
  1.0000000e+00  1.3099933e-15 -8.2729632e-17  4.0544475e-01
  6.3123227e-01 -3.4813359e-06  4.5762286e-06  1.7088899e-01
 -2.2692388e-01  1.3634714e-07 -7.9682804e-08  1.4355296e-01
  1.8215811e-01 -1.0301043e-06 -4.4512122e-06  1.6948338e-02
  6.6710349e-03  1.6725619e-06  3.0950543e-06  4.3398403e-02
 -2.9738959e-02 -7.9517210e-07  3.5044990e-06 -2.0206817e-02
  1.4785379e-02 -1.6493920e-06 -2.9379590e-06  2.4978525e-02
  7.5168899e-03  1.3991311e-06 -2.8929698e-06  6.9366190e-03
 -2.3668479e-02  1.6528136e-06  4.3636415e-06  1.1881906e-02
  2.1787562e-02 -2.3613963e-06  2.0134706e-06 -3.0739783e-03
 -4.6263479e-03 -5.4613428e-07 -4.5340390e-06 -8.3871661e-04
 -1.5718953e-02  2.4147661e-06 -1.4042531e-06 -9.6082501e-03
  6.9644005e-03  2.5395220e-08  5.0562437e-06  8.8005439e-03
 -5.9468990e-03 -1.7717992e-06  6.5894460e-08 -3.3689958e-04
 -3.4873322e-03  3.3484667e-07 -4.6526575e-06  3.1385340e-03
  5.5695552e-03  1.7064205e-06  8.0943031e-07 -4.1395243e-03
 -2.4140596e-03 -5.2020213e-07  4.4672387e-06 -2.1939200e-03
 -7.9411382e-03 -1.4413672e-06 -2.2404408e-06 -5.2641830e-03
  5.9783908e-03  7.3446701e-07 -3.9038636e-06  4.4471906e-03
 -5.3955316e-03  1.8628166e-06  2.8876185e-06 -7.3187954e-04
5828_1
  1.0000000e+00  1.4841881e-15 -1.8000535e-17  2.5478377e-01
  9.3129039e-01  2.2721744e-03  1.3074408e-04  1.3993366e-01
 -2.7113902e-01 -1.9025359e-03 -3.0601442e-04  9.2204597e-02
  1.7610599e-01  1.0092417e-03  1.1421772e-04  3.0910032e-02
  6.7283259e-02 -1.9337525e-04 -1.2543185e-04  3.2468853e-02
  2.2821804e-04  5.4027799e-05  7.5533848e-05 -2.8604214e-03
 -6.9250883e-03 -1.3986788e-04  1.2557194e-04 -5.6575970e-03
  5.9395315e-02  5.8955115e-04  3.8964184e-05  1.3402157e-02
 -2.9710643e-02 -3.9906409e-04 -7.2154674e-05  1.3902328e-02
  1.7133601e-02  2.6159807e-04  1.1401519e-04  5.6147371e-03
  1.5440075e-02  3.4398749e-05 -1.4905497e-04  1.3975385e-02
  2.2738499e-03 -2.1985609e-05  2.1790641e-05 -1.6498821e-04
 -8.2605038e-03 -1.7310460e-04 -5.4144210e-05  2.8151888e-03
  1.8916995e-02  3.2658474e-04  6.5052280e-05  1.6440098e-03
 -9.8412748e-03 -2.4515637e-04 -6.8497820e-05  5.6063520e-03
  7.5560621e-04  1.3302829e-04  1.3487974e-04  1.1546758e-03
  5.3567684e-03  8.2218544e-05  1.0736514e-05  5.9208833e-03
  1.1756597e-03 -4.1708184e-05 -5.9043901e-05  9.7501542e-04
 -6.5441179e-03 -3.7755114e-05  5.4431244e-07  2.6254517e-03
  8.2135305e-03  1.3223656e-04  6.8633471e-06  2.1604177e-04
5829_1
  1.0000000e+00  1.3788088e-15  8.9719467e-17  4.4903530e-01
  7.8603416e-01 -3.7288242e-06  2.6823889e-06  1.2134890e-01
 -2.4399063e-01 -1.3272760e-06 -1.3686925e-05  1.1608464e-01
  1.6751213e-01 -1.3852307e-06  5.9689703e-06 -1.0822445e-02
  3.6499451e-02 -4.0196161e-06 -4.3455728e-06  5.7906107e-02
 -1.8975162e-02 -2.1262291e-06 -1.2793641e-06 -7.7010284e-03
  1.3612779e-02 -4.4171148e-07  5.8792672e-06  1.5952290e-02
  3.3424595e-02 -5.7995328e-06  3.2864674e-06  2.8435372e-03
 -2.6420037e-02  2.5939424e-06 -5.3955495e-08  1.9364982e-02
  1.6523626e-02 -3.5947491e-06  1.4086123e-05 -4.0779478e-03
  1.0107265e-02  7.1721765e-07 -1.1265145e-06  1.5589646e-02
 -1.3161421e-02  3.3839331e-07  8.2136306e-06 -7.9031004e-03
  2.7708897e-03  2.4903267e-06  7.9391888e-06  7.9311013e-03
  4.9965259e-03 -1.8984534e-06  7.2271362e-07 -1.0965475e-03
 -8.5192400e-03  7.6462667e-06  3.1045911e-06  5.6330961e-03
  9.4388895e-04 -3.1305618e-06  6.6740643e-06 -3.5418523e-03
  6.3720907e-03  6.5106263e-06 -8.3145944e-06  3.8470412e-03
 -9.4421079e-03  3.0629530e-07  4.3874882e-06 -5.3631809e-03
  2.4036570e-03  3.5872639e-06 -4.5005766e-06  1.2099583e-03
  4.8700952e-04 -1.2701900e-06 -8.1262385e-06  6.1441428e-04
5830_1
  1.0000000e+00  1.3502334e-15 -4.9630022e-17  4.8273805e-01
  9.5908188e-01  1.9773933e-03  5.1897019e-04  1.8005733e-01
 -2.9250518e-01 -1.7987823e-03 -5.5288673e-04  1.7886042e-01
  1.7005264e-01  7.0741771e-04  3.5322178e-04  1.5302366e-02
  6.8593797e-02  3.7132427e-05 -1.7063631e-04  6.1056502e-02
 -2.4542868e-02  4.5812490e-05  4.0932386e-04 -1.0765640e-02
 -1.6898029e-02 -2.2858605e-04 -1.7594883e-04  2.6335996e-02
  4.1795821e-02  5.3663936e-04  1.1227368e-04  7.9232925e-03
 -3.4738764e-02 -3.8255008e-04 -3.0473654e-04  2.1553566e-02
 -1.0897818e-03 -1.5667743e-04  9.9399057e-05 -5.3799336e-03
  1.8645715e-02  2.3006581e-04 -3.3899738e-04  1.2542018e-02
 -1.0032486e-02 -2.0800905e-04  4.1738297e-04 -1.4244230e-02
 -9.2390552e-03 -1.4030600e-04 -8.4875029e-05  1.3520174e-03
  7.6389535e-03  2.1980214e-04  2.1939282e-04 -5.2957630e-03
 -8.1433960e-03 -5.8911609e-05 -1.9777257e-05  6.1413997e-03
 -9.3964621e-03 -1.6523131e-04  6.2025475e-06 -3.4831815e-03
  1.0976700e-02  2.4059739e-04 -2.2008488e-04  5.3929246e-03
 -3.5245275e-03 -9.2607336e-05  5.3216270e-05 -6.6347898e-03
 -2.5389681e-03 -7.1115120e-05 -1.6557969e-04 -2.7762998e-03
  1.8021497e-03  3.2015209e-05  1.0770947e-04 -4.2209564e-03
5832_1
  1.0000000e+00  1.4116255e-15 -2.9388831e-17  4.3665600e-01
  8.0794848e-01 -5.8200503e-15  8.6333448e-17  2.3778417e-01
 -2.9126346e-01  4.2295520e-15  2.0382179e-15  1.8321689e-01
  1.8775302e-01 -2.5036850e-15 -2.3927757e-16  4.2725579e-02
  3.1362169e-02  1.3173639e-16  8.6591126e-16  4.2314823e-02
 -2.8247715e-02  3.9619220e-16 -4.9610673e-16 -1.8339389e-02
 -5.3283224e-03  4.0531971e-16  6.7271306e-16  5.9232701e-03
  2.8599110e-02 -9.9075870e-16 -3.0883862e-16 -4.1747927e-03
 -4.4015281e-02  1.4248306e-15  7.3236405e-16  1.5467885e-02
  1.7533935e-02 -6.1357198e-16 -2.8404837e-16 -2.3453944e-03
  7.4611081e-03 -8.7545775e-17  4.7344353e-16  1.2339774e-02
 -1.0271139e-02  3.1524739e-16 -7.1496905e-16 -1.3541389e-02
 -2.9277256e-04  2.5683456e-17  2.5939717e-16  3.1212423e-04
  5.4869488e-03 -4.3947052e-16 -5.0766602e-16 -8.1834583e-03
 -1.5449111e-02  8.2025743e-16  3.6930651e-16  4.6651967e-03
  3.1603982e-03 -1.9088701e-16 -1.1543058e-16 -6.6255219e-04
  5.4285086e-03 -2.5539232e-16  3.9647001e-16  6.5067386e-03
 -4.7851925e-03  2.9808771e-16 -2.4026961e-16 -4.8227243e-03
  2.4118850e-03 -1.6934849e-16  8.6048326e-17  2.1202352e-04
  2.6346967e-03 -1.6700718e-16 -3.4570879e-16 -4.9970325e-03
5834_1
  1.0000000e+00  1.5312505e-15 -2.5394419e-17  3.9573593e-01
  9.7789193e-01 -2.0582496e-03 -2.0707927e-04  2.0983269e-01
 -2.9370282e-01  1.5189670e-03  3.7773911e-04  1.7677560e-01
  1.7172889e-01 -6.8845976e-04 -1.9832845e-04  3.1969800e-02
  6.7700803e-02  4.7004608e-05  2.1665324e-04  5.5211710e-02
 -1.5306145e-02  7.6201093e-05 -2.3513283e-04  2.6205233e-03
 -1.3660785e-02  3.0573577e-04  8.1984941e-05  9.8440524e-03
  5.2553322e-02 -4.8038773e-04 -7.4657190e-05 -3.1940240e-04
 -3.3921156e-02  3.3660168e-04  7.8237571e-05  8.3091941e-03
  8.6115126e-04  1.0314231e-07 -4.0445770e-05 -5.2484585e-03
  1.7393276e-02 -1.9048911e-04  2.5397687e-04  1.6322074e-02
 -3.3993980e-03  4.4339864e-05 -1.9680806e-04 -3.9155316e-03
 -7.0915604e-03  2.3849089e-04  1.3318555e-04  3.3803002e-03
  1.4634578e-02 -2.1871867e-04 -1.6946966e-04 -5.8289131e-03
 -7.1275180e-03  1.9796980e-04  3.9339722e-05  1.4784528e-03
 -8.9466650e-03  1.9770189e-04 -1.2261519e-04 -4.0879298e-03
  8.0516699e-03 -1.4144668e-04  1.9269221e-04  6.4173841e-03
 -2.3364733e-03  7.5381026e-05 -1.1211552e-04 -1.4171661e-03
 -3.5947578e-03  6.6846784e-05  1.0571624e-04  2.2386992e-03
  4.5493190e-03 -6.6384226e-05 -3.6758808e-05 -3.2466664e-03
5835_1
  1.0000000e+00  1.0796862e-15  2.9709393e-17  4.4741092e-01
  1.0185181e+00 -8.9251578e-07  1.4601051e-05  2.0671281e-01
 -3.1652167e-01 -5.8126731e-06 -4.5587072e-06  2.0494440e-01
  1.6365818e-01 -4.2616427e-06  4.7175578e-06  4.1698720e-02
  7.3409328e-02  1.9763371e-06  1.0782603e-05  6.4273815e-02
 -1.8818251e-02  2.0307548e-06 -5.8794389e-06 -1.4685306e-02
 -2.1479723e-02  3.3766785e-06  2.6747467e-06  1.3849650e-02
  5.1804673e-02  5.0922562e-06  1.2737811e-05 -5.5540079e-03
 -3.3669516e-02 -3.1502439e-06 -1.0116746e-05  1.5031662e-02
 -6.0856144e-03 -3.8514513e-06 -1.7764467e-05 -3.4141525e-03
  1.6281236e-02  4.9072904e-06 -2.2644191e-06  1.9743239e-02
 -6.7981381e-03 -9.2881155e-07  2.5067252e-06 -1.7642374e-03
 -1.1632995e-02 -7.9312209e-06  5.6013207e-06  5.8026817e-03
  1.1200605e-02  1.3329212e-07  7.8831321e-06 -6.2933414e-03
 -5.9990476e-03  1.1382773e-06  6.6744060e-07  2.0725448e-03
 -1.2369751e-02 -1.2690622e-06  2.9004468e-07 -7.7002257e-03
  6.0457553e-03  7.5723181e-06  3.7792186e-06  4.0107196e-03
 -2.9920753e-03  5.0645284e-06  1.6430984e-06 -2.6563049e-03
 -5.4423996e-03 -6.6161283e-06 -1.7628881e-06  1.7500461e-03
  2.6949234e-03 -1.1146613e-06 -1.2931355e-05 -3.0973584e-03
5836_1
  1.0000000e+00  1.4702714e-15 -8.5947182e-17  3.2068436e-01
  8.1468066e-01  4.0688464e-03 -1.1082750e-04  2.0752791e-01
 -2.7376241e-01 -2.1650735e-03 -1.2469844e-03  1.3530770e-01
  1.9361276e-01  2.2986353e-03 -1.2228673e-04  3.5306122e-02
  3.3023865e-02  2.4418553e-05 -6.8028322e-04  3.6490028e-02
 -2.1680408e-02  2.3310613e-05  4.5496285e-06  6.5820082e-04
 -2.7911042e-03 -4.1636957e-04 -5.2418012e-04  1.9829319e-02
  3.4335767e-02  7.0539102e-04 -2.3411452e-04  1.3678248e-02
 -4.4378980e-02 -9.5425140e-04 -3.8156767e-04  1.5460544e-02
  1.6687515e-02  4.8538430e-04 -1.7849072e-04  5.1870642e-03
  1.5850434e-03  9.8842909e-05 -2.8146425e-04  1.1544835e-02
 -1.0081758e-02 -8.8503356e-05  2.6744554e-04 -7.4903364e-03
 -4.5116080e-03 -2.7196887e-04 -1.7043357e-04  3.8217612e-04
  7.7103183e-03  4.2849638e-04  2.8224565e-04 -4.6774790e-03
 -1.8223974e-02 -7.9671377e-04 -2.1303067e-04  6.8964486e-04
  3.4829888e-03  2.6435110e-04  1.8849535e-04 -1.4087423e-03
  1.1776368e-03  1.0406894e-05 -2.1999991e-04  4.9054902e-03
 -3.6802968e-03 -1.0397265e-04  3.4862525e-04 -4.1711599e-03
 -1.1623971e-04  1.3824134e-05 -1.2366640e-04 -8.8213078e-04
  4.9721107e-03  2.5611835e-04  3.3992750e-04 -5.5434012e-03
5837_1
  1.0000000e+00  9.4426558e-16 -1.8902556e-17  6.7650740e-01
  9.5523120e-01 -1.3931309e-03 -4.7803694e-04  1.8571030e-01
 -2.7965308e-01  6.6474950e-04  6.3901899e-04  1.9577375e-01
  1.2549794e-01 -6.8695639e-04 -4.2023853e-04 -5.0344612e-03
  8.4204279e-02  3.6998104e-05  2.9110447e-04  6.7532576e-02
 -3.9908558e-02 -1.2566680e-04 -2.8128552e-04 -2.6120368e-02
  6.3261431e-03  3.6308595e-04  7.5979276e-06  2.7668814e-03
  3.0752853e-02 -2.1947531e-04 -2.7466931e-04 -1.5237170e-02
 -9.5760209e-03  2.0679403e-04  4.1198156e-05  1.7610935e-02
 -1.3428486e-02  2.6152017e-04 -1.9382376e-04 -1.0270860e-02
  3.6008936e-02 -4.6789793e-04  1.3899136e-04  1.2045507e-02
 -1.6534611e-02  3.8206499e-04 -2.4736941e-05 -2.2719599e-03
  6.6231239e-03 -3.5734024e-04  4.9707497e-05 -5.1550557e-03
  1.3746634e-03  2.1742764e-04  3.7921572e-05 -2.6503626e-03
  6.0592190e-03 -2.1919797e-04  4.5904089e-05  3.2418354e-03
 -1.5280550e-02  3.3182481e-04  5.0697263e-05 -7.0990360e-04
  1.6764236e-02 -2.7913450e-04  5.5534413e-05  3.8560046e-03
 -6.1260334e-03  1.6880519e-04  1.4549813e-05  3.8165122e-03
  2.1191041e-03 -1.4538008e-04  8.1460891e-05 -3.2225483e-03
 -2.7576147e-04 -6.9965175e-06 -4.7839278e-05 -2.9062301e-04
5838_1
  1.0000000e+00  1.2965518e-15 -8.7678538e-17  4.9696883e-01
  8.3016871e-01  4.8517014e-06  5.7079119e-07  1.6626356e-01
 -2.7183937e-01 -7.1531677e-06 -6.9043026e-06  1.6393435e-01
  1.5567050e-01  3.1811986e-07  1.1830721e-07  2.8965813e-02
  4.6697364e-02 -1.6903351e-06  3.8646941e-07  6.5686103e-02
 -3.0554593e-02 -2.6415464e-06  3.5557485e-06 -1.2787620e-02
 -8.1960652e-04 -1.3263295e-06  4.6152514e-06  6.9120674e-03
  2.5625742e-02  5.0670696e-07  5.7657101e-06  9.6669499e-04
 -3.2451363e-02 -1.0886457e-06  4.4743824e-06  2.1238085e-02
  3.5101394e-03  1.4630496e-06  5.2500324e-06 -7.8960596e-03
  1.3051142e-02  2.4230557e-06  2.7030653e-06  1.6533438e-02
 -1.6557064e-02  1.4244269e-06  2.0049859e-06 -9.9854264e-03
  1.3221054e-03  2.4478124e-06 -3.8464635e-07 -1.9255445e-03
  1.4809510e-03  2.2518707e-06 -2.1967209e-06 -4.9161937e-03
 -7.5410512e-03  1.0430130e-06 -4.5232570e-06  3.7675849e-03
 -6.4499384e-03  4.1750772e-07 -5.0096282e-06 -4.7264242e-03
  9.5460190e-03  7.0951819e-07 -6.1744295e-06  6.8877134e-03
 -9.1696371e-03 -1.5852452e-06 -5.1053819e-06 -3.4726610e-03
  3.0043233e-03 -1.3034509e-06 -4.0220890e-06 -2.0924168e-03
  1.0368280e-04 -2.0871709e-06 -2.4003538e-06 -1.7432640e-03
5840_1
  1.0000000e+00  1.4455995e-15 -9.7859081e-17  4.4732016e-01
  7.4800850e-01 -6.5861420e-06 -2.5511754e-06  1.9237795e-01
 -2.6386269e-01  2.4337005e-06 -8.2516429e-06  1.5453137e-01
  1.8415585e-01  2.9577912e-06 -3.1316578e-06  2.6916342e-02
  2.2375878e-02  1.0568723e-06  1.0853108e-05  4.9438063e-02
 -3.4756007e-02 -2.5397821e-06  2.0972025e-06 -1.8995265e-02
  1.3270057e-03 -3.2703719e-07 -2.5895355e-06  2.6548507e-02
  2.1462486e-02 -1.0278770e-06  6.0570429e-07  6.4156084e-03
 -3.2269627e-02 -2.3093183e-07 -5.1278126e-06  8.4386204e-03
  1.8822620e-02  2.9357557e-06 -5.0625779e-06 -1.3447938e-02
  2.9246778e-03  2.4152940e-06  1.0060537e-05  2.7242987e-03
 -1.6504486e-02 -3.5696374e-06  6.1193469e-06 -1.4950356e-02
  2.5618248e-03 -2.4705746e-06 -7.5925836e-06  8.5227560e-03
  3.3527819e-03  1.9023071e-06 -3.9730091e-06  1.7030172e-03
 -6.9252551e-03  7.9402348e-07  1.4303835e-06  1.7617176e-03
  6.1701780e-03  5.8276412e-07 -2.4876153e-06 -6.3910608e-03
  3.8118571e-03  2.1037311e-06  5.0153064e-06  1.7715152e-03
 -8.4722870e-03 -2.3761055e-06  7.8143041e-06 -7.4387336e-03
  3.8694207e-03 -4.1406921e-06 -6.8720507e-06  4.0436312e-03
  3.6872335e-05  2.6050622e-06 -9.2948040e-06  2.1986605e-03
5841_1
  1.0000000e+00  1.2083034e-15 -7.5572265e-17  4.2831508e-01
  6.9226887e-01  3.4164306e-06  1.1354982e-06  1.8052465e-01
 -2.4297920e-01 -1.0245291e-05 -4.1259261e-06  1.3347511e-01
  1.8656888e-01  1.2722929e-06  4.9193927e-06  1.6870503e-02
  1.6584369e-02 -2.0907693e-06  2.5280935e-06  3.2297300e-02
 -2.7149806e-02 -2.5423953e-06  1.0388914e-06 -1.6106619e-02
  1.4981698e-02 -1.5948177e-06 -4.4730698e-06  2.8983509e-02
  1.9648261e-02 -2.5073485e-06 -6.6740811e-06  7.7060752e-03
 -2.8264054e-02 -7.2958855e-06 -8.1057458e-06  1.0849170e-02
  1.9783225e-02 -6.0222162e-06 -4.3930267e-06 -6.3921141e-03
  5.9740223e-05 -8.3215431e-06 -1.3447200e-06  6.9491610e-03
 -1.2111930e-02 -8.6562455e-06  4.4314228e-06 -1.4704554e-02
  8.3078369e-03 -5.7698511e-06  5.4747866e-06  4.7814581e-03
 -1.2559317e-03 -4.7842925e-06  5.7491689e-06 -4.7106242e-03
 -6.7526409e-03 -4.2400462e-06  1.9081113e-06  3.8989866e-03
  5.7321144e-03 -2.8195171e-06 -1.3727311e-06 -1.0873987e-03
  2.3740329e-03 -4.1158263e-06 -4.5759839e-06  2.3264501e-03
 -6.8763579e-03 -6.4907617e-06 -3.7629884e-06 -7.2779784e-03
  6.4673193e-03 -6.0120654e-06 -2.2213965e-06  2.6945381e-03
 -3.5149588e-03 -7.2216875e-06  2.4102504e-06 -1.0100326e-03
5842_1
  1.0000000e+00  1.2480166e-15  4.4964391e-17  4.6764555e-01
  9.6975144e-01  4.2323021e-06 -4.1759307e-06  2.0490926e-01
 -3.0041647e-01  4.2246246e-06  6.3333844e-06  1.7379215e-01
  1.6906411e-01 -7.3883481e-07 -5.3618710e-06  3.8214259e-02
  6.7472173e-02  2.2078919e-06 -1.1565994e-05  5.1023680e-02
 -2.6747430e-02  7.8791058e-07 -8.1191110e-07 -1.7653270e-02
 -2.1628728e-02 -4.4144782e-06 -3.1452191e-06  2.4629726e-02
  4.4518945e-02 -2.0103882e-06 -7.3424837e-06  1.1106918e-02
 -3.3760792e-02 -2.2004978e-07  6.6584426e-06  2.2731578e-02
 -8.5100336e-04 -3.9091615e-06  7.9670060e-06 -1.1817590e-02
  1.5613882e-02 -2.2156931e-07  4.1341702e-09  1.2674270e-02
 -1.0613622e-02  3.7562408e-06  7.9300584e-06 -1.3929824e-02
 -8.6177978e-03  4.4893033e-07  7.2923037e-06 -4.4781324e-04
  9.2490152e-03  1.7191612e-06 -6.6468976e-06 -6.5110690e-03
 -5.7902608e-03  4.7588082e-06 -3.1774179e-06  5.0266501e-03
 -8.1220526e-03 -3.9652242e-07 -4.9989855e-07 -6.7931381e-03
  1.0144390e-02 -2.1409088e-06 -1.1383060e-05  6.6367540e-03
 -2.8389058e-03  7.3144683e-07 -5.7260814e-06 -3.9176406e-03
 -2.1364985e-03 -3.1690850e-06  4.8122817e-06 -4.6199101e-04
  3.1590083e-03 -4.5922968e-06 -1.7640075e-06 -4.1008357e-03
5843_1
  1.0000000e+00  1.1723208e-15  1.3522708e-18  5.0150985e-01
  7.8432572e-01 -8.4285330e-06 -2.9664700e-06  1.9207163e-01
 -2.6586981e-01  1.2995195e-05  7.3486278e-06  1.5294604e-01
  1.8109580e-01 -4.6833550e-06 -5.4782240e-06  1.4197954e-02
  3.1946410e-02 -3.9877329e-07 -1.3059479e-06  4.4176692e-02
 -3.8063176e-02  1.9081877e-06 -6.4231524e-07 -1.5721107e-02
  1.1650782e-03  1.1241242e-06  4.2152744e-06  3.4756829e-02
  2.5107834e-02  3.2098537e-07  1.7443212e-06  7.4809632e-03
 -3.2348380e-02  6.0133625e-06 -3.1522833e-07  1.4193067e-02
  1.4091023e-02  1.1774578e-06 -8.5588543e-06 -1.5285175e-02
  6.7028325e-03  3.0291707e-07 -1.0020365e-05  5.9408675e-03
 -1.9210220e-02  3.6256382e-07 -1.2125114e-05 -1.5704447e-02
  2.3039103e-03 -3.7259931e-06 -5.6765765e-06  1.0190576e-02
  3.1566706e-03 -4.5799698e-06 -1.2954043e-06 -3.2883811e-04
 -7.5868148e-03 -2.0941125e-06  3.9579512e-06  2.0497038e-03
  1.0255358e-03 -1.6885905e-06  4.2968378e-06 -6.3143192e-03
  5.7473790e-03 -9.2621551e-07  4.1430949e-06  3.1715751e-03
 -1.0068576e-02  1.7943518e-06 -2.0663038e-07 -6.5490740e-03
  3.7565565e-03 -1.3862418e-06 -7.5674738e-07  1.4720448e-03
  1.1781697e-04 -1.9937498e-06  3.6215971e-07  5.7570691e-04
5846_1
  1.0000000e+00  1.2771918e-15  7.5005086e-17  5.2528064e-01
  6.6220553e-01 -1.0208487e-03 -6.5123400e-04  2.2185092e-01
 -2.4508271e-01  3.0223027e-03  5.6543961e-05  1.5643179e-01
  1.8502850e-01 -2.7649277e-04 -9.8643558e-04  1.2307478e-03
  7.1648882e-03  5.0544603e-04  1.1394024e-04  2.4501303e-02
 -4.3178334e-02  1.4601319e-04 -9.6273562e-04 -2.7433256e-02
  1.8641177e-02 -7.0928049e-04  4.8397474e-04  3.7886882e-02
  1.0534458e-02 -3.5328360e-04 -2.9738029e-04  1.1051218e-03
 -2.0275476e-02  3.9661470e-04  2.6293698e-04  5.9746109e-03
  1.6875429e-02  1.5480078e-04 -3.7084423e-04 -1.3680155e-02
 -7.8328790e-04  2.6992698e-04  3.1879821e-04  4.4949623e-03
 -1.8585745e-02  3.6199379e-04 -3.6404349e-04 -9.6948798e-03
  1.3171112e-02 -7.1614817e-04  4.1794719e-04  1.0973080e-02
 -5.8071607e-03 -5.1292829e-05 -1.7141968e-04 -4.2213610e-03
 -1.5340182e-03 -2.1432950e-04  1.6915960e-04  1.0067708e-03
  3.1035762e-03  2.2734196e-04 -4.7328344e-05 -1.9828926e-03
  1.5176559e-03  1.9905044e-05  1.8230108e-04  9.1774950e-04
 -9.3555593e-03  4.7115664e-04 -2.5437831e-04 -3.5290961e-03
  8.7584274e-03 -5.3084473e-04  3.8194598e-04  4.5272488e-03
 -5.2021803e-03  8.2935574e-05 -2.7771104e-04  5.5244723e-04
5847_1
  1.0000000e+00 -5.7534881e-17  4.2477042e-17  4.0171626e-01
  3.3278111e-01  2.4415743e-04 -2.5913342e-04  2.0004803e-01
 -1.2219560e-01  6.0269208e-04 -1.6578348e-04  4.8472617e-02
  1.6330272e-01 -6.9880232e-05 -3.0759472e-04  2.4719490e-03
 -7.5543787e-02  6.0849336e-05 -8.4608485e-05  3.0079490e-02
  2.5890610e-02 -1.1335131e-04 -3.0545086e-04  1.6714579e-02
 -1.4476554e-03 -8.1016464e-05 -7.2611219e-05  2.7030272e-02
 -1.3976381e-02  1.8185022e-04 -1.4986397e-04 -3.5196347e-03
  1.2205183e-03 -3.2462402e-05  5.3155985e-05 -4.7294759e-03
 -3.2375616e-03  3.3418750e-06 -1.5786088e-05 -1.3671556e-03
 -1.4847238e-02 -5.0446403e-05  8.1057266e-05  3.7011989e-03
  1.2830967e-02 -1.2316016e-04 -7.6076079e-05  1.4954298e-04
 -1.5144217e-02  9.4909451e-05  9.6185880e-05 -2.7149753e-03
  3.1481232e-03 -1.4038884e-06 -3.8263738e-05 -6.6161770e-03
 -1.8707707e-03  4.0369942e-07  1.6628043e-04  3.1750129e-03
 -1.8679753e-03 -1.4546759e-05 -3.0074296e-05 -5.2555966e-03
  3.7445506e-03 -1.2241190e-04  5.1530642e-05  1.8398707e-03
 -1.0387625e-03  4.8042095e-05 -3.2486104e-05 -2.3289912e-03
 -2.8578501e-03 -2.0559822e-05  4.1971813e-05  2.7307186e-03
  4.8841678e-03  4.3763021e-05  1.1069499e-05  3.2496496e-04
5863_1
  1.0000000e+00  1.2896603e-15  4.9359716e-17  2.9688203e-01
  4.1095155e-01  2.5270847e-04 -8.3519972e-05  1.9821162e-01
 -1.6959108e-01 -6.2017437e-05 -2.4948022e-04  1.1481825e-01
  1.8097691e-01  2.7044369e-04 -1.4802069e-05  2.2992296e-02
 -5.9499756e-02 -3.1629584e-05 -1.6113439e-04  2.4856566e-02
 -2.4745140e-04  2.2169819e-05 -7.4670630e-05  1.3461149e-03
  9.5161099e-03 -3.4956969e-06 -1.7107644e-05  2.2020155e-02
 -1.8114253e-02 -1.0393777e-04 -1.1739560e-04  1.6806171e-03
 -8.4093435e-03 -1.5125262e-05  6.3155098e-05  6.3940404e-03
  8.3759760e-03 -7.5836225e-05 -7.1315437e-05 -8.4927471e-04
 -2.4494160e-02 -9.6747884e-06 -4.1790718e-07  2.4657269e-03
  8.7036893e-03 -1.5381607e-06  3.1302694e-05 -2.1706862e-03
 -7.0345142e-03  2.5443301e-05  5.5559338e-06  5.6877486e-04
 -5.6596310e-03 -2.3559113e-05  3.3496418e-05 -6.0278116e-03
  2.8898020e-03  1.0957356e-05  4.0161300e-05 -1.7205574e-03
 -3.9877273e-03 -4.4618050e-05  3.9398984e-07 -2.8199797e-03
 -1.7954341e-03 -2.5103234e-05  3.6513812e-05 -3.3166844e-05
  6.4187746e-03  5.6565036e-06 -1.9415078e-06 -2.2807210e-03
 -4.4705989e-03 -2.0439495e-05 -6.0321791e-07 -9.2368120e-04
  3.5360763e-03  3.2648310e-05  6.0619514e-05 -1.6211535e-03
