# Supplementary material for: 100 Million-year-old straight-jawed lacewing larvae with enormously inflated trunks represent the oldest cases of extreme physogastry in insects
Source: Sci Rep. 2022 Jul 26;12:12760. doi: 10.1038/s41598-022-16698-y (PMC9325756; doi:10.1038/s41598-022-16698-y)
Supplement: Supplementary file 3 — Supplementary Information 2. [file 41598_2022_16698_MOESM3_ESM.zip › Suppl_file_2/shape_physo.pcc]

2 20
Prin1
-2StD
  1.000000e+000  1.194582e-015  8.235123e-019  4.582083e-001
  3.216731e-001  1.908327e-004 -1.555172e-004  2.026791e-001
 -1.476768e-001  5.903081e-004 -3.365988e-005  1.391907e-001
  1.922389e-001 -1.663070e-004 -2.170858e-005  6.573604e-003
 -7.992647e-002  3.773683e-005 -3.660523e-005  3.828527e-002
  2.207867e-003 -6.397517e-005 -5.770579e-005 -1.302278e-002
  1.962898e-002 -7.352828e-006 -1.807050e-005  1.805412e-002
 -1.470092e-002  4.528149e-005 -2.563781e-005  4.420771e-003
 -3.339958e-003  9.067591e-005  3.115762e-005  6.100854e-003
  2.443034e-002 -4.313069e-005  8.350606e-005 -5.202083e-003
 -2.874167e-002  6.436786e-005  3.464047e-005  6.263312e-003
  1.041322e-002 -6.169498e-005 -4.811054e-006 -6.820533e-003
  1.359591e-003  8.152587e-005 -7.117807e-005  3.373657e-003
 -2.594041e-003 -3.023992e-005 -1.430688e-005 -2.700135e-003
  1.358499e-003  9.693160e-005  3.344266e-005  2.308812e-003
  6.491204e-003 -1.462505e-007  1.266387e-005 -2.444607e-003
 -6.980795e-003  2.636915e-005  1.341063e-005  3.082523e-003
  4.177854e-003  5.202699e-006 -9.157927e-005 -2.495061e-003
  5.851144e-004  3.649360e-005 -1.858463e-005  1.145001e-003
 -4.348081e-004 -2.084596e-005  1.615748e-005 -9.834745e-004
MEAN
  1.000000e+000  1.194582e-015  8.235123e-019  4.582083e-001
  7.101950e-001 -2.042872e-004 -5.826506e-005  2.026791e-001
 -2.371427e-001  2.586123e-004  1.061693e-004  1.391907e-001
  1.704922e-001 -1.342872e-004 -7.603836e-005  6.573604e-003
  1.634773e-002  4.648375e-005  2.375027e-006  3.828527e-002
 -2.465426e-002  4.094079e-005 -1.202741e-005 -1.302278e-002
  6.334195e-003  1.390689e-005  1.782339e-005  1.805412e-002
  1.947622e-002 -2.095971e-005  2.757951e-006  4.420771e-003
 -2.061861e-002  6.054052e-005 -1.308510e-006  6.100854e-003
  1.046047e-002 -4.235797e-005 -1.056621e-005 -5.202083e-003
  2.826024e-003  2.956810e-005  6.357774e-006  6.263312e-003
 -7.347406e-003  4.287175e-005  2.795252e-006 -6.820533e-003
  1.801841e-003 -1.350295e-005  2.229894e-006  3.373657e-003
  2.549464e-003  1.763016e-005  1.969600e-006 -2.700135e-003
 -2.916086e-003  7.123176e-006  2.389234e-005  2.308812e-003
 -9.997983e-004  7.105484e-006 -2.382473e-005 -2.444607e-003
  4.040477e-003 -9.962346e-006 -6.408789e-006  3.082523e-003
 -3.253775e-003  4.072138e-005 -2.812018e-005 -2.495061e-003
  1.626921e-003 -2.011677e-005 -1.236349e-005  1.145001e-003
  4.872104e-004  6.818948e-006  2.601402e-005 -9.834745e-004
+2StD
  1.000000e+000  1.194582e-015  8.235123e-019  4.582083e-001
  1.098717e+000 -5.994071e-004  3.898710e-005  2.026791e-001
 -3.266086e-001 -7.308349e-005  2.459985e-004  1.391907e-001
  1.487455e-001 -1.022674e-004 -1.303681e-004  6.573604e-003
  1.126219e-001  5.523067e-005  4.135528e-005  3.828527e-002
 -5.151639e-002  1.458567e-004  3.365097e-005 -1.302278e-002
 -6.960588e-003  3.516661e-005  5.371728e-005  1.805412e-002
  5.365336e-002 -8.720091e-005  3.115371e-005  4.420771e-003
 -3.789726e-002  3.040513e-005 -3.377464e-005  6.100854e-003
 -3.509402e-003 -4.158525e-005 -1.046385e-004 -5.202083e-003
  3.439372e-002 -5.231656e-006 -2.192493e-005  6.263312e-003
 -2.510803e-002  1.474385e-004  1.040156e-005 -6.820533e-003
  2.244091e-003 -1.085318e-004  7.563786e-005  3.373657e-003
  7.692969e-003  6.550024e-005  1.824608e-005 -2.700135e-003
 -7.190671e-003 -8.268525e-005  1.434202e-005  2.308812e-003
 -8.490801e-003  1.435722e-005 -6.031333e-005 -2.444607e-003
  1.506175e-002 -4.629384e-005 -2.622821e-005  3.082523e-003
 -1.068540e-002  7.624006e-005  3.533891e-005 -2.495061e-003
  2.668728e-003 -7.672714e-005 -6.142347e-006  1.145001e-003
  1.409229e-003  3.448386e-005  3.587056e-005 -9.834745e-004
Prin2
-2StD
  1.000000e+000  1.194582e-015  8.235123e-019  4.582083e-001
  7.080040e-001 -1.288694e-003 -4.987970e-005  2.026791e-001
 -2.178732e-001  4.427405e-004  1.696921e-004  1.391907e-001
  1.271194e-001 -5.082904e-004 -1.626554e-004  6.573604e-003
  2.872514e-002  1.614190e-004  6.879496e-005  3.828527e-002
 -2.930992e-002  1.199007e-005  4.279714e-005 -1.302278e-002
  6.716604e-003  4.350022e-005  9.548822e-005  1.805412e-002
  1.031016e-002 -1.542458e-004  4.274703e-005  4.420771e-003
 -5.197380e-003  6.400386e-005  4.959419e-005  6.100854e-003
 -1.299616e-002 -1.191916e-004 -4.326829e-005 -5.202083e-003
  1.550012e-002  5.963417e-005 -1.290906e-005  6.263312e-003
 -9.808561e-003  3.471115e-005  7.570102e-005 -6.820533e-003
 -8.640796e-005  3.440285e-005  9.729754e-006  3.373657e-003
  2.274365e-004 -4.044186e-005  1.446269e-005 -2.700135e-003
  3.974090e-003 -3.142954e-005  6.626530e-005  2.308812e-003
 -1.113079e-002  3.064698e-006 -9.105520e-005 -2.444607e-003
  1.178289e-002 -7.451983e-005  1.024232e-005  3.082523e-003
 -4.613635e-003  8.802872e-005 -1.455554e-005 -2.495061e-003
 -3.378343e-004 -2.682683e-005 -1.591190e-005  1.145001e-003
  1.780261e-003 -2.015261e-005  1.710366e-005 -9.834745e-004
MEAN
  1.000000e+000  1.194582e-015  8.235123e-019  4.582083e-001
  7.101950e-001 -2.042872e-004 -5.826506e-005  2.026791e-001
 -2.371427e-001  2.586123e-004  1.061693e-004  1.391907e-001
  1.704922e-001 -1.342872e-004 -7.603836e-005  6.573604e-003
  1.634773e-002  4.648375e-005  2.375027e-006  3.828527e-002
 -2.465426e-002  4.094079e-005 -1.202741e-005 -1.302278e-002
  6.334195e-003  1.390689e-005  1.782339e-005  1.805412e-002
  1.947622e-002 -2.095971e-005  2.757951e-006  4.420771e-003
 -2.061861e-002  6.054052e-005 -1.308510e-006  6.100854e-003
  1.046047e-002 -4.235797e-005 -1.056621e-005 -5.202083e-003
  2.826024e-003  2.956810e-005  6.357774e-006  6.263312e-003
 -7.347406e-003  4.287175e-005  2.795252e-006 -6.820533e-003
  1.801841e-003 -1.350295e-005  2.229894e-006  3.373657e-003
  2.549464e-003  1.763016e-005  1.969600e-006 -2.700135e-003
 -2.916086e-003  7.123176e-006  2.389234e-005  2.308812e-003
 -9.997983e-004  7.105484e-006 -2.382473e-005 -2.444607e-003
  4.040477e-003 -9.962346e-006 -6.408789e-006  3.082523e-003
 -3.253775e-003  4.072138e-005 -2.812018e-005 -2.495061e-003
  1.626921e-003 -2.011677e-005 -1.236349e-005  1.145001e-003
  4.872104e-004  6.818948e-006  2.601402e-005 -9.834745e-004
+2StD
  1.000000e+000  1.194582e-015  8.235123e-019  4.582083e-001
  7.123860e-001  8.801196e-004 -6.665042e-005  2.026791e-001
 -2.564122e-001  7.448413e-005  4.264652e-005  1.391907e-001
  2.138650e-001  2.397160e-004  1.057868e-005  6.573604e-003
  3.970319e-003 -6.845146e-005 -6.404491e-005  3.828527e-002
 -1.999860e-002  6.989151e-005 -6.685196e-005 -1.302278e-002
  5.951786e-003 -1.568644e-005 -5.984144e-005  1.805412e-002
  2.864228e-002  1.123264e-004 -3.723113e-005  4.420771e-003
 -3.603984e-002  5.707718e-005 -5.221121e-005  6.100854e-003
  3.391710e-002  3.447565e-005  2.213587e-005 -5.202083e-003
 -9.848073e-003 -4.979659e-007  2.562461e-005  6.263312e-003
 -4.886251e-003  5.103235e-005 -7.011051e-005 -6.820533e-003
  3.690090e-003 -6.140875e-005 -5.269966e-006  3.373657e-003
  4.871491e-003  7.570218e-005 -1.052349e-005 -2.700135e-003
 -9.806262e-003  4.567589e-005 -1.848062e-005  2.308812e-003
  9.131188e-003  1.114627e-005  4.340574e-005 -2.444607e-003
 -3.701934e-003  5.459514e-005 -2.305990e-005  3.082523e-003
 -1.893915e-003 -6.585958e-006 -4.168482e-005 -2.495061e-003
  3.591676e-003 -1.340671e-005 -8.815077e-006  1.145001e-003
 -8.058399e-004  3.379051e-005  3.492438e-005 -9.834745e-004
