# Supplementary material for: 100 Million-year-old straight-jawed lacewing larvae with enormously inflated trunks represent the oldest cases of extreme physogastry in insects
Source: Sci Rep. 2022 Jul 26;12:12760. doi: 10.1038/s41598-022-16698-y (PMC9325756; doi:10.1038/s41598-022-16698-y)
Supplement: Supplementary file 3 — Supplementary Information 2. [file 41598_2022_16698_MOESM3_ESM.zip › Suppl_file_2/shape_physo.pcr]

[DATA INFORMATION]
DataFile
\\Mac\Home\Desktop\SHAPE_physo\shape_physo.nef
DataAnalyzedTime
Tue Mar 22 11:37:51 2022
FileHeaderSize
2
Method
Covariance
DataNum
50
NumHarm
20
NumAnalHarm
20
Size
77
AnalSize
57
Const_a1
1
Const_b1
1
Const_c1
1
Const_d1
0

[ANALYZED COEFFICIENTS]
 -1 -1 -1 0
 1 1 1 0
 1 1 1 0
 1 1 1 0
 1 1 1 0
 1 1 1 0
 1 1 1 0
 1 1 1 0
 1 1 1 0
 1 1 1 0
 1 1 1 0
 1 1 1 0
 1 1 1 0
 1 1 1 0
 1 1 1 0
 1 1 1 0
 1 1 1 0
 1 1 1 0
 1 1 1 0
 1 1 1 0

[COEFFICIENTS MEAN]
  1.000000e+000  1.194582e-015  8.235123e-019  4.582083e-001
  7.101950e-001 -2.042872e-004 -5.826506e-005  2.026791e-001
 -2.371427e-001  2.586123e-004  1.061693e-004  1.391907e-001
  1.704922e-001 -1.342872e-004 -7.603836e-005  6.573604e-003
  1.634773e-002  4.648375e-005  2.375027e-006  3.828527e-002
 -2.465426e-002  4.094079e-005 -1.202741e-005 -1.302278e-002
  6.334195e-003  1.390689e-005  1.782339e-005  1.805412e-002
  1.947622e-002 -2.095971e-005  2.757951e-006  4.420771e-003
 -2.061861e-002  6.054052e-005 -1.308510e-006  6.100854e-003
  1.046047e-002 -4.235797e-005 -1.056621e-005 -5.202083e-003
  2.826024e-003  2.956810e-005  6.357774e-006  6.263312e-003
 -7.347406e-003  4.287175e-005  2.795252e-006 -6.820533e-003
  1.801841e-003 -1.350295e-005  2.229894e-006  3.373657e-003
  2.549464e-003  1.763016e-005  1.969600e-006 -2.700135e-003
 -2.916086e-003  7.123176e-006  2.389234e-005  2.308812e-003
 -9.997983e-004  7.105484e-006 -2.382473e-005 -2.444607e-003
  4.040477e-003 -9.962346e-006 -6.408789e-006  3.082523e-003
 -3.253775e-003  4.072138e-005 -2.812018e-005 -2.495061e-003
  1.626921e-003 -2.011677e-005 -1.236349e-005  1.145001e-003
  4.872104e-004  6.818948e-006  2.601402e-005 -9.834745e-004

[COVARIANCE MATRIX]
77 77

  1.078930e-002  7.029466e-003 -4.585136e-005 -6.148140e-006
  2.759629e-004 -1.806325e-003  1.722569e-005  1.713087e-005
  2.900104e-003 -1.624365e-003 -1.811385e-005 -8.624046e-006
 -3.824647e-004  1.924551e-003 -1.547999e-006  6.409097e-006
  1.082785e-003 -1.391796e-003  8.988551e-006 -2.334684e-006
 -8.568545e-004 -2.568099e-004 -1.553086e-006  5.807218e-006
  9.618620e-005 -1.383708e-005 -1.911790e-006 -2.002963e-006
 -2.806650e-004  3.175103e-004  2.110368e-006  4.288897e-006
  1.096253e-004 -1.064331e-003 -1.592574e-006 -4.306192e-006
 -5.489750e-004  9.993518e-004 -2.872659e-006  2.013032e-007
  1.647062e-004 -6.871983e-004  7.345399e-006  1.016379e-006
 -1.005343e-004  2.383162e-004 -3.073192e-006  2.400823e-006
 -7.050460e-005 -1.269200e-004  8.510449e-007 -8.085895e-007
  6.422535e-005  2.481948e-004 -8.749915e-007  4.401099e-006
 -4.678798e-005 -4.951479e-004 -6.275110e-008 -2.982168e-006
 -2.832406e-005  4.138412e-004 -3.256426e-006 -4.212478e-007
  3.271876e-005 -2.210509e-004  3.988480e-006 -1.084618e-006
  5.768288e-005  7.694389e-005 -1.973878e-006  1.167401e-006
 -1.353751e-004 -4.987059e-005 -3.532615e-007 -1.002527e-006
  8.843496e-005

  7.029466e-003  3.774986e-002 -3.740371e-005  9.772756e-006
 -8.880229e-004 -8.673406e-003 -3.277812e-005  1.271673e-005
  6.210562e-003 -2.082874e-003  3.670832e-006 -5.164461e-006
  1.079279e-003  9.336101e-003  6.467617e-007  3.557070e-006
  2.606143e-003 -2.568202e-003  1.004921e-005  4.546206e-006
 -8.424931e-004 -1.297849e-003  1.923401e-006  3.286558e-006
 -3.018932e-004  3.336797e-003 -6.163767e-006  2.870534e-006
 -5.085099e-005 -1.681063e-003 -3.105629e-006 -3.327081e-006
  1.220557e-003 -1.347673e-003  2.061161e-007 -9.010428e-006
 -2.977978e-004  3.054756e-003 -3.492611e-006 -2.774816e-006
  9.730785e-004 -1.705314e-003  9.984469e-006  7.993508e-007
 -3.955441e-004  2.971860e-005 -9.225280e-006  7.068629e-006
 -2.510755e-004  5.070238e-004  4.768950e-006  1.650998e-006
  8.960778e-005 -4.184490e-004 -8.721788e-006 -1.035930e-006
  1.457296e-004 -7.277195e-004  7.699423e-007 -3.442527e-006
 -1.091954e-004  1.064212e-003 -3.457617e-006 -1.934563e-006
  2.292586e-004 -7.134947e-004  3.326216e-006  6.212297e-006
 -8.228074e-005  9.180339e-005 -5.432135e-006  5.280991e-007
 -2.402966e-004  9.348930e-005  2.714635e-006  9.545428e-007
  8.736897e-005

 -4.585136e-005 -3.740371e-005  2.463628e-006  1.205986e-007
  7.746477e-006  2.849248e-006 -9.556558e-007 -1.263129e-006
 -1.546478e-005  1.304660e-005  1.038873e-006  3.815185e-007
  9.165698e-006 -1.345351e-005 -1.338441e-007 -2.433864e-007
 -8.369581e-006  8.974422e-006 -2.899743e-007  2.789246e-008
  8.881631e-007 -2.157777e-006 -1.004049e-007 -3.004646e-007
 -2.163772e-006 -5.056823e-007  2.944298e-007 -1.331487e-007
  1.880194e-006 -2.115182e-006 -2.615242e-007 -1.398459e-007
  9.095336e-007  6.796213e-006  1.485333e-007  2.044549e-007
  2.280116e-006 -7.759643e-006 -2.963877e-009 -5.365211e-008
 -6.502651e-007  5.783822e-006 -2.471729e-007  1.028796e-007
 -9.737787e-007 -2.923408e-006 -7.442526e-011 -1.148940e-007
  2.028199e-006  1.620484e-006  1.045288e-007  4.459823e-008
 -8.952092e-007 -1.577345e-006 -1.089518e-007 -3.980858e-008
  1.819660e-007  1.994862e-006  4.065921e-008  1.603277e-007
  1.390697e-007 -4.086799e-006  8.417199e-008 -2.846324e-008
  9.607733e-007  3.220732e-006 -1.640571e-007  7.269192e-008
  8.190234e-007 -1.637655e-006  8.737345e-008 -5.515402e-008
  1.084560e-006  7.350031e-007  5.759470e-008 -1.819978e-008
 -1.664979e-006

 -6.148140e-006  9.772756e-006  1.205986e-007  1.794536e-007
 -2.046365e-006 -1.182722e-006 -6.750447e-009 -2.072191e-007
 -1.299001e-006 -5.922346e-007  6.621919e-008  8.199244e-008
 -3.323170e-007  2.366649e-006 -1.947786e-008 -7.651830e-008
 -9.249709e-007  3.692668e-007 -3.571057e-008  3.634242e-008
  1.109880e-006  6.589657e-007 -2.501551e-008 -8.036963e-008
  3.335366e-007  1.349661e-006 -1.932273e-008  4.234268e-008
 -1.299526e-007 -3.631580e-007  1.116680e-009 -6.017105e-008
 -3.562019e-008 -2.774781e-007 -4.440232e-008  6.815895e-008
  4.368862e-007  7.776972e-007  4.138957e-009 -2.244828e-008
  4.231167e-007  1.212767e-007 -6.229397e-008  4.974601e-008
  2.541351e-007  2.147850e-007  1.725473e-008 -3.699863e-008
  5.291818e-008  4.446332e-008 -1.997456e-008  3.825162e-008
 -2.181658e-007  1.908515e-008  3.835863e-008 -2.267500e-008
  5.547717e-008 -1.334471e-007 -4.447368e-008  2.071812e-008
 -1.482643e-007 -1.706446e-008  3.975276e-008  6.921558e-009
  2.380568e-007  2.763512e-007 -5.196359e-008  2.350478e-008
  1.432593e-007  6.646550e-009  2.535590e-008 -2.091368e-008
 -7.720043e-008  6.239095e-008 -1.088082e-008  3.234572e-009
 -2.572174e-007

  2.759629e-004 -8.880229e-004  7.746477e-006 -2.046365e-006
  2.079076e-003 -1.629790e-004  1.055660e-005  6.668353e-006
  3.205880e-004  3.221201e-004 -1.784193e-006 -4.893109e-007
  3.696905e-005 -5.553753e-004  1.878785e-006 -2.525694e-006
 -3.250312e-004 -1.008147e-004  9.912973e-007 -2.355523e-006
 -6.829076e-005 -6.007590e-005  1.688966e-006 -2.491418e-006
 -3.342861e-005 -7.076610e-005 -1.383053e-006 -1.739427e-006
 -6.571739e-005 -6.866543e-005  5.106962e-006 -1.220463e-006
 -1.681443e-004  1.147544e-004 -3.283243e-006  1.128895e-006
 -2.830916e-005 -1.771058e-004  9.962080e-007  4.353320e-007
 -3.518418e-005  8.217629e-005 -3.343133e-007 -1.677176e-007
  7.173021e-006  1.721738e-005  6.813406e-007 -3.075086e-007
 -1.985373e-006  7.567800e-006 -5.776650e-007 -9.075065e-007
 -5.084868e-005 -1.527420e-005  1.773681e-006 -6.664640e-007
 -1.982404e-005  3.728137e-005 -1.704409e-006  2.924390e-008
  1.922449e-006 -3.767646e-005  2.599640e-007  7.287311e-007
  4.531176e-005  3.395621e-005 -8.108966e-007 -9.857978e-008
  1.884243e-006  1.601928e-005  5.772301e-007  4.931282e-007
  3.526185e-005 -5.701409e-006 -1.033985e-006 -3.560442e-007
 -3.208150e-005

 -1.806325e-003 -8.673406e-003  2.849248e-006 -1.182722e-006
 -1.629790e-004  2.257186e-003  8.977412e-006 -3.787136e-006
 -1.696832e-003  2.990386e-004 -2.839882e-006  6.734227e-007
 -3.919992e-004 -2.022398e-003  9.646448e-007 -8.297596e-007
 -5.721028e-004  6.851400e-004 -3.733671e-006 -4.589323e-007
  2.585793e-004  3.320191e-004  1.847240e-007 -7.229461e-007
  6.077728e-005 -7.265507e-004  2.088809e-007  2.297660e-007
  1.986998e-005  4.568595e-004  1.192401e-006  5.293367e-007
 -2.707597e-004  2.525303e-004 -6.987139e-007  2.160850e-006
  1.217141e-004 -6.543853e-004  1.171644e-006  3.415908e-007
 -2.200164e-004  4.287972e-004 -2.934335e-006  6.384887e-008
  1.324838e-004 -4.874723e-005  2.592480e-006 -1.610922e-006
  2.552429e-005 -9.707268e-005 -1.321865e-006 -3.095453e-007
  1.971375e-006  1.164500e-004  2.079127e-006  4.491048e-007
 -2.103895e-005  1.342663e-004 -1.624018e-008  3.807947e-007
  3.181045e-005 -2.150542e-004  5.713660e-007  6.636913e-007
 -6.218334e-005  1.652120e-004 -4.795131e-007 -1.416788e-006
  2.844426e-005 -4.587748e-005  1.307222e-006 -3.114689e-007
  3.801061e-005 -4.546512e-006 -5.534996e-007 -2.518939e-007
 -2.429292e-006

  1.722569e-005 -3.277812e-005 -9.556558e-007 -6.750447e-009
  1.055660e-005  8.977412e-006  1.502480e-006  8.081130e-007
  2.013725e-006  5.271946e-007 -6.346757e-007 -2.740737e-007
 -6.519548e-006 -6.170307e-006  1.116972e-007  3.570079e-008
 -4.132137e-006 -1.926281e-006  1.018325e-007 -1.949539e-007
 -8.462655e-007  2.140332e-006  2.360376e-008  3.879398e-008
 -5.250313e-007 -2.235356e-006 -2.517137e-007  6.023329e-008
  1.211440e-006  3.254589e-006  3.365353e-007  5.392517e-008
 -4.160978e-006  1.252582e-006 -1.661361e-007 -1.163063e-008
 -1.235298e-006 -1.726621e-006  9.284259e-009  5.433988e-008
 -1.806920e-006 -8.512965e-008  9.071046e-008 -7.197036e-008
  9.753758e-007  1.815142e-006 -1.135220e-008  1.876542e-008
  3.838599e-007 -7.316156e-008 -8.987135e-008 -4.279720e-008
 -7.752369e-008  1.490797e-006  2.020127e-007  7.525094e-008
 -9.334880e-007  9.651069e-007 -4.950038e-008 -5.046928e-008
 -6.160642e-007 -3.635547e-008 -5.366512e-009  7.138613e-008
 -2.829473e-007 -3.267026e-007  9.523991e-008 -9.705404e-008
  2.352995e-007  1.731235e-006 -3.526693e-008  5.292602e-008
  8.396315e-007 -3.051810e-007 -1.009380e-008 -3.709686e-008
  4.183581e-007

  1.713087e-005  1.271673e-005 -1.263129e-006 -2.072191e-007
  6.668353e-006 -3.787136e-006  8.081130e-007  1.877227e-006
  1.203644e-005 -2.448603e-006 -7.323786e-007 -4.580961e-007
 -5.510598e-006  3.979315e-006  1.462174e-007  1.858975e-007
  3.669777e-006 -4.917497e-006  3.747817e-007 -1.080170e-007
 -1.614752e-006  5.544477e-007  1.296575e-007  2.486009e-007
 -1.701660e-006  7.645571e-007 -1.374101e-007  6.859643e-008
  1.887137e-006 -1.868668e-006  2.142163e-007  1.549938e-007
 -1.576016e-006  1.996189e-007 -8.927156e-008 -2.264550e-007
 -1.063813e-006  2.016138e-006  1.361626e-008  7.203831e-009
 -6.717191e-007 -3.074118e-006  2.770090e-007 -7.827125e-008
  4.367607e-007  1.391210e-006 -1.706070e-008  8.033577e-008
 -1.467440e-006 -2.668855e-007 -4.222776e-008 -6.290750e-008
  1.031447e-006 -1.449446e-006  1.089204e-007  3.581680e-008
 -1.132231e-007  1.173703e-006 -1.749274e-008 -1.316739e-007
 -8.941908e-008  1.286099e-006 -7.084158e-008  2.129241e-008
 -8.845741e-009 -2.107760e-006  1.755594e-007 -8.778055e-008
 -1.337702e-006  1.040120e-006 -8.169092e-008  9.177099e-008
  4.012952e-008 -4.111997e-007 -1.527859e-008  1.347964e-008
  8.748874e-007

  2.900104e-003  6.210562e-003 -1.546478e-005 -1.299001e-006
  3.205880e-004 -1.696832e-003  2.013725e-006  1.203644e-005
  1.830258e-003 -3.844399e-004 -5.030051e-006 -2.900721e-006
  2.356831e-004  1.470754e-003 -2.169541e-007  2.198193e-006
  5.604642e-004 -7.262476e-004  5.266002e-006 -8.376727e-007
 -3.121679e-004 -2.814819e-004  3.795540e-008  2.575562e-006
  3.646263e-005  3.676893e-004 -1.150916e-006 -5.843609e-007
 -5.273205e-005 -2.359094e-004  6.794317e-007  1.245264e-006
  2.001133e-004 -3.493065e-004 -8.289486e-007 -2.694434e-006
 -1.845451e-004  5.162606e-004 -8.831986e-007 -3.744570e-007
  1.560085e-004 -4.120551e-004  3.613288e-006 -2.343631e-008
 -9.400006e-005  6.386891e-005 -1.507211e-006  1.553289e-006
 -1.136562e-005  1.156136e-005  3.707688e-007  1.024461e-007
 -6.589761e-006 -3.352059e-005 -4.530814e-007  7.017116e-007
 -1.358034e-005 -1.740306e-004 -7.147604e-007 -1.384299e-006
 -4.019054e-005  1.873613e-004 -7.155026e-007 -3.606807e-007
  3.128267e-005 -1.437948e-004  1.183746e-006  6.657512e-008
 -1.722130e-005  5.024592e-005 -8.682759e-007  1.078149e-006
 -4.186412e-005 -1.027112e-005  1.328694e-007 -2.167390e-007
  4.409014e-006

 -1.624365e-003 -2.082874e-003  1.304660e-005 -5.922346e-007
  3.221201e-004  2.990386e-004  5.271946e-007 -2.448603e-006
 -3.844399e-004  6.298694e-004  3.894740e-006  1.233538e-006
  1.021700e-004 -6.454857e-004 -2.069806e-006 -9.177181e-007
 -2.500260e-004  1.942844e-004  9.258012e-008 -1.091676e-006
  3.885275e-005  7.948756e-005 -9.556882e-007 -7.678739e-007
  3.517447e-005 -9.425528e-005  2.109888e-006 -6.260815e-007
  5.184097e-005 -3.796401e-005  9.147181e-008 -2.246692e-007
 -6.188144e-005  3.178129e-004  1.015339e-006  9.085228e-007
  3.331106e-005 -3.027254e-004 -5.190054e-007  3.707003e-007
 -7.361146e-005  1.157089e-004 -2.144028e-007 -9.875300e-007
 -2.037680e-005  2.583903e-005 -2.011822e-007 -4.094909e-007
  7.084317e-005 -1.007658e-005  6.349790e-007 -2.290708e-007
 -2.322864e-005 -3.493294e-005  1.079410e-006 -1.144079e-007
 -9.388746e-006  1.405791e-004 -7.625277e-008  8.786130e-007
 -1.482452e-006 -1.437430e-004  1.000633e-006 -1.770300e-007
 -9.075539e-006  6.009176e-005 -6.343951e-007 -6.181492e-007
 -1.341073e-005  1.438521e-005  4.457964e-007 -1.057127e-007
  5.293367e-005 -1.788030e-005  3.169352e-007 -1.339278e-009
 -3.339588e-005

 -1.811385e-005  3.670832e-006  1.038873e-006  6.621919e-008
 -1.784193e-006 -2.839882e-006 -6.346757e-007 -7.323786e-007
 -5.030051e-006  3.894740e-006  5.719512e-007  1.721023e-007
  4.212218e-006 -7.252856e-007 -9.935978e-008 -1.125880e-007
 -1.400136e-006  3.189556e-006 -1.167804e-007  4.461051e-008
 -2.470827e-007 -7.491338e-007 -7.672990e-008 -1.124145e-007
  1.505048e-007  8.938661e-007  1.449986e-007 -5.054579e-008
 -2.083033e-007 -1.053063e-006 -1.735617e-007 -6.213497e-008
  1.803753e-006  1.335319e-006  1.076870e-007  6.512051e-008
  1.095183e-006 -1.409000e-006 -1.229908e-008 -2.493295e-008
  5.602388e-007  1.729613e-006 -9.950210e-008  4.977642e-008
 -4.254371e-007 -1.067237e-006 -1.505480e-008 -3.715963e-008
  7.397663e-007  3.513278e-007  5.678185e-008  3.315413e-008
 -3.375958e-007 -4.299879e-007 -9.647972e-008 -3.354959e-008
  1.715914e-007 -2.358437e-008  4.006499e-008  6.762600e-008
  2.694862e-007 -1.241611e-006  2.814773e-008 -2.581261e-008
  2.976694e-007  1.328390e-006 -6.933585e-008  4.806087e-008
  4.064607e-007 -9.988280e-007  2.831049e-008 -3.110002e-008
  4.495842e-008  3.016110e-007  2.765487e-008 -4.369454e-009
 -6.261677e-007

 -8.624046e-006 -5.164461e-006  3.815185e-007  8.199244e-008
 -4.893109e-007  6.734227e-007 -2.740737e-007 -4.580961e-007
 -2.900721e-006  1.233538e-006  1.721023e-007  1.962669e-007
  1.539419e-006 -1.690514e-006 -3.170909e-008 -4.372989e-008
 -1.935329e-006  7.053699e-007 -1.067881e-007  5.465469e-008
  7.207360e-007 -5.312274e-008  7.454916e-011 -8.754747e-008
  1.347934e-007 -3.010757e-007  3.245221e-008 -1.863717e-008
  1.207582e-007  6.546971e-009 -4.910215e-008 -5.441536e-008
 -2.203366e-007  4.671738e-007  6.772658e-009  8.801536e-008
  3.237302e-007 -9.646693e-007 -3.414696e-009 -1.030346e-008
 -2.297934e-008  7.285701e-007 -8.522346e-008  3.409948e-008
 -2.138079e-007 -1.635091e-007  2.716292e-008 -3.807107e-008
  5.568587e-007  7.850465e-008  3.028879e-009  1.663588e-008
 -3.530894e-007  2.217622e-007 -6.812514e-009 -1.912132e-008
  1.378840e-008  7.892632e-008 -2.087164e-008  3.649663e-008
 -1.866986e-008 -5.609122e-007  3.080564e-008 -9.159337e-009
  4.449571e-008  7.055451e-007 -6.804283e-008  3.411838e-008
  3.437152e-007 -1.459137e-007  3.906973e-008 -3.357378e-008
  1.046183e-007  1.667213e-007 -2.919751e-009  4.031351e-009
 -4.078120e-007

 -3.824647e-004  1.079279e-003  9.165698e-006 -3.323170e-007
  3.696905e-005 -3.919992e-004 -6.519548e-006 -5.510598e-006
  2.356831e-004  1.021700e-004  4.212218e-006  1.539419e-006
  3.725822e-004  1.532210e-004 -1.038732e-006 -1.374165e-007
  8.533360e-005  6.451943e-006 -5.710326e-007  1.369816e-007
  4.804460e-005 -1.672426e-004 -1.387058e-006 -5.892675e-007
 -1.895580e-005  9.413057e-005  2.792730e-006 -8.250067e-007
  2.167440e-005 -1.408213e-004 -2.834109e-006 -2.465927e-007
  8.107302e-005 -1.757336e-005  1.840877e-006  2.131062e-007
 -6.768510e-006  1.999309e-005 -6.280426e-007 -2.874116e-008
  4.131040e-005 -2.906361e-005 -9.598988e-007 -4.308034e-008
 -3.369092e-005 -6.012450e-005 -1.627185e-007 -3.866086e-008
  3.533081e-006  3.603283e-005  5.483527e-007  1.905156e-007
 -1.971732e-005 -6.543080e-005 -1.055946e-006 -1.537781e-007
 -2.692921e-006 -1.043511e-005  6.195745e-007  9.629085e-007
 -1.719433e-005 -1.564842e-006  1.013315e-007 -2.586170e-007
  1.848994e-005 -7.688276e-006 -8.725025e-007  4.661648e-007
 -1.499247e-005 -1.908059e-005  3.431372e-007 -1.693527e-007
  1.119045e-006  1.541572e-005  2.885174e-007  1.552467e-008
 -1.665752e-005

  1.924551e-003  9.336101e-003 -1.345351e-005  2.366649e-006
 -5.553753e-004 -2.022398e-003 -6.170307e-006  3.979315e-006
  1.470754e-003 -6.454857e-004 -7.252856e-007 -1.690514e-006
  1.532210e-004  2.460037e-003  1.030077e-006  1.504653e-006
  6.719405e-004 -6.703820e-004  1.684503e-006  1.039133e-006
 -2.468468e-004 -2.572353e-004  1.265314e-006  1.352758e-006
 -7.364811e-005  8.268546e-004 -3.037859e-006  9.444059e-007
  8.480057e-006 -3.720694e-004 -4.148062e-008 -4.436125e-007
  3.047286e-004 -3.458393e-004 -3.929415e-007 -2.448372e-006
 -6.228776e-005  8.013865e-004 -4.475620e-007 -7.690292e-007
  2.257182e-004 -4.459238e-004  2.539347e-006 -3.011438e-008
 -9.383351e-005  2.585050e-005 -2.107013e-006  1.948162e-006
 -6.789362e-005  1.189322e-004  8.782063e-007  1.896209e-007
  4.589254e-005 -8.385226e-005 -2.073041e-006  3.248840e-007
  3.685847e-005 -1.829870e-004  3.127937e-007 -1.303054e-006
 -2.028330e-005  2.805838e-004 -1.116205e-006 -3.484829e-007
  4.379798e-005 -1.905194e-004  1.394949e-006  1.279622e-006
 -1.446363e-005  3.484648e-005 -1.464975e-006  1.979081e-007
 -6.685183e-005  1.886245e-005  8.591454e-007  1.286794e-007
  3.735695e-005

 -1.547999e-006  6.467617e-007 -1.338441e-007 -1.947786e-008
  1.878785e-006  9.646448e-007  1.116972e-007  1.462174e-007
 -2.169541e-007 -2.069806e-006 -9.935978e-008 -3.170909e-008
 -1.038732e-006  1.030077e-006  1.105654e-007  6.997444e-009
 -9.362145e-008 -2.033207e-007 -2.245881e-008 -1.191809e-008
  1.095098e-006 -1.479871e-007  4.043385e-008  1.449865e-009
 -9.594354e-007  5.302717e-007 -4.996365e-008  2.554085e-009
  4.829960e-007 -9.831894e-007  3.637394e-008 -3.133048e-009
 -3.980903e-007 -6.444982e-008 -2.939439e-008 -1.479123e-008
  5.710110e-007  2.841470e-007  4.102300e-008 -1.347833e-009
  6.727342e-008 -1.699001e-007 -3.113222e-010 -1.667014e-009
  1.982238e-007 -3.058144e-007  1.222806e-008  1.209861e-008
 -5.917056e-007  2.008410e-007 -2.247758e-008 -7.671399e-009
 -8.219871e-009 -4.867479e-007  4.582733e-009 -3.679911e-009
  1.700033e-007  1.364292e-007 -1.793111e-008 -2.067527e-008
  1.235914e-008  5.711346e-007  3.262715e-009  1.504596e-008
  1.358148e-007 -6.522885e-007  7.605380e-009 -3.584706e-009
 -2.073848e-007  3.176078e-007 -6.037170e-009  1.621344e-008
 -2.157425e-008 -8.702411e-008 -9.994682e-009 -1.428683e-009
  2.427401e-007

  6.409097e-006  3.557070e-006 -2.433864e-007 -7.651830e-008
 -2.525694e-006 -8.297596e-007  3.570079e-008  1.858975e-007
  2.198193e-006 -9.177181e-007 -1.125880e-007 -4.372989e-008
 -1.374165e-007  1.504653e-006  6.997444e-009  7.286200e-008
  1.917114e-006 -1.163988e-006  3.973943e-008 -7.937062e-009
 -5.745648e-007 -2.204888e-007  1.967270e-008  6.448694e-008
 -1.501252e-007 -2.485678e-007 -9.141460e-009 -7.274499e-009
  4.157281e-007  9.103894e-009  8.033144e-009  3.950644e-008
  1.068904e-007 -3.508740e-007  1.315882e-008 -4.212260e-008
 -4.811722e-007  4.653475e-007 -7.339837e-009  1.552579e-008
 -3.894783e-008 -8.071486e-007  4.816201e-008 -2.894591e-008
 -2.542204e-007  1.968187e-007 -8.360184e-009  2.447166e-008
 -7.967360e-009 -2.112136e-007  1.819960e-009 -2.081671e-008
  2.361555e-007  5.146088e-008 -8.355886e-009  1.389273e-008
 -2.115431e-008 -4.577492e-008  1.634198e-008 -1.942465e-008
  2.666269e-008  1.935174e-007 -2.145308e-008 -5.614536e-009
 -2.040072e-007 -3.418166e-007  3.210659e-008 -1.507792e-008
 -1.551422e-007  8.207829e-008 -1.595339e-008  1.208588e-008
 -8.526849e-008 -1.345061e-007  1.291036e-009  1.682493e-009
  2.130739e-007

  1.082785e-003  2.606143e-003 -8.369581e-006 -9.249709e-007
 -3.250312e-004 -5.721028e-004 -4.132137e-006  3.669777e-006
  5.604642e-004 -2.500260e-004 -1.400136e-006 -1.935329e-006
  8.533360e-005  6.719405e-004 -9.362145e-008  1.917114e-006
  4.190196e-004 -1.966905e-004  1.754234e-006  9.553599e-009
 -6.492188e-005 -1.247314e-004 -5.828575e-007  1.635086e-006
 -7.470714e-006  1.392325e-004  7.290133e-007 -1.205005e-008
  1.173524e-005 -8.040037e-005 -2.111336e-006  1.043991e-006
  1.232112e-004 -1.868748e-004  1.131940e-006 -2.001468e-006
 -3.393771e-005  2.352001e-004 -8.432566e-007 -1.863115e-007
  8.055049e-005 -1.682069e-004  1.588684e-006 -1.585118e-007
 -3.452990e-005 -1.767025e-005 -8.038801e-007  1.120837e-006
 -2.958205e-005 -4.833677e-006  7.498564e-007 -5.493746e-008
  2.386493e-005 -2.299862e-005 -1.390351e-006  6.194171e-007
  6.900957e-006 -8.909455e-005  4.304161e-007 -7.841480e-007
 -1.224123e-005  7.354778e-005 -7.159764e-007 -3.522090e-007
  3.405298e-006 -6.702865e-005  7.970946e-007  2.239756e-007
 -1.646536e-005 -1.013965e-005 -6.252306e-007  5.214363e-007
 -3.506709e-005 -4.004960e-006  5.876198e-007 -9.018436e-008
  1.508884e-005

 -1.391796e-003 -2.568202e-003  8.974422e-006  3.692668e-007
 -1.008147e-004  6.851400e-004 -1.926281e-006 -4.917497e-006
 -7.262476e-004  1.942844e-004  3.189556e-006  7.053699e-007
  6.451943e-006 -6.703820e-004 -2.033207e-007 -1.163988e-006
 -1.966905e-004  4.146495e-004 -2.123354e-006  9.802239e-008
  1.659830e-004  4.265647e-005 -2.589375e-007 -1.131592e-006
 -3.063837e-005 -1.423107e-004  1.438637e-006  1.481321e-007
 -6.136897e-006  9.086034e-005 -1.001681e-006 -3.546220e-007
 -5.616165e-005  1.160747e-004  8.903931e-007  9.421254e-007
  8.666003e-005 -2.337030e-004  5.702963e-008  9.160541e-008
 -4.020822e-005  2.214130e-004 -1.910894e-006  1.387613e-007
  5.603911e-005 -8.255305e-005  9.712036e-007 -6.465675e-007
 -4.118560e-006  1.460578e-005 -6.282343e-008  1.452259e-007
 -1.275470e-005  1.383210e-006  2.091211e-007 -3.264907e-007
  6.577270e-006  4.612191e-005  6.627111e-007  6.619806e-007
  1.055622e-005 -8.325859e-005  1.557977e-007  2.195094e-007
 -4.509697e-006  7.436839e-005 -6.495157e-007 -2.932104e-007
  8.830038e-006 -5.100617e-005  5.391104e-007 -2.771045e-007
  1.580342e-005  1.661162e-005 -1.327742e-007 -1.495253e-007
 -9.835502e-006

  8.988551e-006  1.004921e-005 -2.899743e-007 -3.571057e-008
  9.912973e-007 -3.733671e-006  1.018325e-007  3.747817e-007
  5.266002e-006  9.258012e-008 -1.167804e-007 -1.067881e-007
 -5.710326e-007  1.684503e-006 -2.245881e-008  3.973943e-008
  1.754234e-006 -2.123354e-006  1.319540e-007 -1.162029e-008
 -1.080528e-006 -9.060279e-009 -8.766979e-009  6.975251e-008
  6.569954e-007 -4.236014e-008  2.046283e-009  2.042601e-008
 -2.065084e-007 -1.154419e-007  1.720256e-008  3.589077e-008
  4.000395e-008 -8.827790e-007 -2.651835e-009 -6.041181e-008
 -8.595981e-007  1.097865e-006 -1.217227e-008 -3.271197e-010
  1.660811e-007 -1.351787e-006  8.160495e-008 -1.396675e-008
 -4.484082e-008  7.813974e-007 -1.939623e-008  1.962198e-008
 -1.697181e-007 -4.456349e-007  4.156424e-009 -4.837816e-009
  8.392891e-008 -6.926263e-008  1.159834e-008  4.134391e-009
 -1.136567e-007 -1.657914e-007 -8.843437e-010 -2.635236e-008
 -6.374028e-008  3.441961e-007 -1.518135e-008 -7.898907e-009
 -3.053639e-008 -3.684316e-007  3.948071e-008 -1.585232e-008
 -3.106930e-007  1.563787e-007 -2.242994e-008  1.301692e-008
 -1.313889e-007 -9.088044e-008 -8.533022e-010  1.128319e-008
  1.305584e-007

 -2.334684e-006  4.546206e-006  2.789246e-008  3.634242e-008
 -2.355523e-006 -4.589323e-007 -1.949539e-007 -1.080170e-007
 -8.376727e-007 -1.091676e-006  4.461051e-008  5.465469e-008
  1.369816e-007  1.039133e-006 -1.191809e-008 -7.937062e-009
  9.553599e-009  9.802239e-008 -1.162029e-008  6.049166e-008
  7.572843e-007 -9.314965e-008  4.275934e-009 -1.120402e-008
 -3.553926e-008  4.947176e-007  2.208313e-008  1.632367e-008
 -2.591492e-007 -3.199134e-007 -3.580230e-008 -2.020385e-008
  3.271909e-007 -4.495490e-007  3.087030e-009  1.234667e-008
  2.752394e-007  4.421899e-007  4.440679e-009 -1.512209e-008
  2.049574e-007  1.040375e-007 -1.735128e-008  2.318641e-008
  5.837912e-009 -1.959708e-007  1.498909e-008 -1.147041e-008
 -1.300515e-007  7.965373e-008  4.591805e-010  1.509641e-008
 -2.764538e-008 -1.092816e-007 -1.166164e-008 -1.977093e-008
  2.431055e-007 -2.077021e-007 -7.841696e-009  2.162859e-009
  8.167787e-008  1.822076e-007  8.699305e-009 -1.189859e-008
  4.865335e-008  1.285394e-007 -2.084927e-008  1.627427e-008
 -3.567398e-008 -2.665485e-007  1.188942e-008 -1.784464e-008
 -2.241378e-007  1.222742e-007 -9.046554e-009  1.357067e-008
 -3.085367e-008

 -8.568545e-004 -8.424931e-004  8.881631e-007  1.109880e-006
 -6.829076e-005  2.585793e-004 -8.462655e-007 -1.614752e-006
 -3.121679e-004  3.885275e-005 -2.470827e-007  7.207360e-007
  4.804460e-005 -2.468468e-004  1.095098e-006 -5.745648e-007
 -6.492188e-005  1.659830e-004 -1.080528e-006  7.572843e-007
  1.950368e-004 -1.206073e-005 -8.030902e-008 -1.073712e-006
 -2.188502e-005 -3.713643e-005  3.505162e-007  4.891500e-007
  1.684312e-005 -3.138201e-005 -6.722645e-007 -8.765994e-007
 -9.258744e-006  2.851674e-005 -1.606062e-007  5.093364e-007
  5.435481e-005 -8.458390e-005  3.792319e-007 -8.108469e-008
  2.958220e-006  6.721058e-005 -1.204406e-006  4.286627e-007
  1.669122e-005 -5.727097e-005  5.361952e-007 -3.878584e-007
 -1.860326e-005  1.057062e-005 -4.655148e-007  4.331404e-007
 -1.379180e-005 -3.522833e-005  1.879570e-008 -7.221999e-007
  1.212177e-005  2.672197e-005 -2.355119e-007  3.698344e-007
 -5.698355e-006 -2.253917e-005  3.436912e-007  1.698466e-007
  1.565762e-006  9.153064e-006 -7.652343e-007  4.447328e-007
 -1.274981e-005 -1.754733e-005  2.352558e-007 -1.382650e-007
  9.244730e-007  1.306623e-005 -3.008086e-007  3.654817e-007
 -5.116598e-006

 -2.568099e-004 -1.297849e-003 -2.157777e-006  6.589657e-007
 -6.007590e-005  3.320191e-004  2.140332e-006  5.544477e-007
 -2.814819e-004  7.948756e-005 -7.491338e-007 -5.312274e-008
 -1.672426e-004 -2.572353e-004 -1.479871e-007 -2.204888e-007
 -1.247314e-004  4.265647e-005 -9.060279e-009 -9.314965e-008
 -1.206073e-005  1.623233e-004  3.694909e-007  9.407623e-008
  2.568433e-005 -1.043203e-004 -1.235874e-006  3.125476e-007
 -1.232046e-005  7.138094e-005  1.129516e-006  4.475042e-010
 -5.825922e-005  9.686225e-005 -4.610202e-007  1.744703e-007
  1.600462e-005 -8.432199e-005  8.015988e-008  2.115923e-007
 -5.018266e-005  3.703246e-005  2.166330e-007 -1.690720e-007
  1.195082e-005  6.224923e-005  2.235055e-008 -9.620207e-008
  1.126575e-005 -4.107830e-005 -4.219109e-007 -6.964637e-008
  9.377381e-006  3.022875e-005  6.228440e-007 -1.181078e-007
 -2.096196e-006  5.189050e-005 -2.712152e-007 -7.466203e-008
  1.283249e-005 -4.057463e-005  1.619119e-007  1.871750e-007
 -1.595674e-005  1.756367e-005  7.414997e-008 -7.634549e-008
  4.617589e-006  2.209716e-005 -4.116421e-008 -3.868154e-008
  1.096665e-005 -2.093293e-005 -2.459479e-007  3.297033e-008
  3.547770e-006

 -1.553086e-006  1.923401e-006 -1.004049e-007 -2.501551e-008
  1.688966e-006  1.847240e-007  2.360376e-008  1.296575e-007
  3.795540e-008 -9.556882e-007 -7.672990e-008  7.454916e-011
 -1.387058e-006  1.265314e-006  4.043385e-008  1.967270e-008
 -5.828575e-007 -2.589375e-007 -8.766979e-009  4.275934e-009
 -8.030902e-008  3.694909e-007  6.853612e-008  4.480651e-009
 -1.282337e-006  9.525441e-007 -4.694578e-008 -2.053894e-009
 -8.078876e-010 -4.637723e-007  4.452592e-008  1.840714e-009
 -6.136474e-007  6.994871e-007 -2.771987e-008 -4.437406e-009
  1.923564e-007  3.042342e-007  1.352104e-008  2.857188e-009
 -7.569152e-008  2.612810e-007  7.423659e-009 -8.330732e-009
  1.252565e-007  1.795563e-007  2.378454e-008  2.058297e-009
 -2.881185e-007  4.166235e-007 -1.267439e-008 -1.225397e-008
  1.383527e-008 -5.709532e-008  1.294561e-008 -1.272831e-009
  1.236678e-007  2.770132e-007 -8.011893e-009 -1.409969e-008
  2.698129e-008  4.399286e-007 -8.630628e-009  6.152623e-009
  1.494829e-007 -2.544078e-007  4.146640e-009 -4.886903e-009
  1.473340e-008  3.635187e-007  4.566570e-009  3.934924e-009
  9.334154e-008 -4.841841e-008 -9.600965e-009  4.518032e-009
  1.127847e-007

  5.807218e-006  3.286558e-006 -3.004646e-007 -8.036963e-008
 -2.491418e-006 -7.229461e-007  3.879398e-008  2.486009e-007
  2.575562e-006 -7.678739e-007 -1.124145e-007 -8.754747e-008
 -5.892675e-007  1.352758e-006  1.449865e-009  6.448694e-008
  1.635086e-006 -1.131592e-006  6.975251e-008 -1.120402e-008
 -1.073712e-006  9.407623e-008  4.480651e-009  9.329720e-008
  7.109064e-007 -2.713331e-007 -5.032686e-009  3.964662e-009
 -1.492112e-007  3.612330e-007  6.606573e-009  5.253725e-008
  3.910410e-007 -5.594554e-007  1.301708e-008 -6.156905e-008
 -5.481087e-007  6.826942e-007 -4.188048e-010  1.020493e-008
 -1.171403e-007 -7.959557e-007  6.032742e-008 -2.861396e-008
  1.171304e-009  3.174809e-007 -1.273021e-008  3.140569e-008
 -7.006043e-008 -2.724823e-007  6.249955e-010 -1.591632e-008
  3.074242e-007  1.570023e-007 -1.044651e-008  1.243019e-008
 -9.861383e-008 -1.454862e-007  1.908590e-008 -2.780747e-008
  9.719015e-008  3.290335e-007 -2.328346e-008 -5.112210e-009
 -2.694041e-007 -3.398855e-007  4.377333e-008 -2.224446e-008
 -1.762575e-007  2.670966e-008 -2.276741e-008  1.817719e-008
 -1.143947e-007 -1.197500e-007 -1.076322e-009 -8.890082e-010
  2.866350e-007

  9.618620e-005 -3.018932e-004 -2.163772e-006  3.335366e-007
 -3.342861e-005  6.077728e-005 -5.250313e-007 -1.701660e-006
  3.646263e-005  3.517447e-005  1.505048e-007  1.347934e-007
 -1.895580e-005 -7.364811e-005 -9.594354e-007 -1.501252e-007
 -7.470714e-006 -3.063837e-005  6.569954e-007 -3.553926e-008
 -2.188502e-005  2.568433e-005 -1.282337e-006  7.109064e-007
  1.320576e-004 -6.517161e-005  5.076533e-007 -6.468989e-008
 -2.692601e-005  3.840739e-005 -4.525057e-007  3.069596e-007
  2.206411e-005 -3.383022e-005  1.612227e-007 -1.801707e-007
 -2.488343e-005 -7.720498e-006 -2.511113e-007 -1.167959e-007
 -1.014225e-005 -2.921829e-005 -1.659252e-009  1.183549e-007
 -8.677607e-006  1.177566e-005 -2.559937e-007  1.731021e-007
  1.578147e-005 -3.227465e-005 -6.227400e-008  1.978969e-007
 -2.096577e-006  1.724121e-005 -3.024579e-008  1.577896e-008
 -5.983909e-006 -9.315471e-006 -1.554427e-007 -3.984373e-008
 -5.588268e-006 -1.722652e-006  8.234796e-008 -1.731424e-007
 -1.735090e-005 -5.823948e-006 -3.258765e-008  2.100164e-007
 -6.777120e-006  2.528344e-006 -2.596359e-008 -3.574241e-008
 -3.872500e-007 -3.912243e-006 -4.915306e-008 -1.503478e-007
 -1.099438e-007

 -1.383708e-005  3.336797e-003 -5.056823e-007  1.349661e-006
 -7.076610e-005 -7.265507e-004 -2.235356e-006  7.645571e-007
  3.676893e-004 -9.425528e-005  8.938661e-007 -3.010757e-007
  9.413057e-005  8.268546e-004  5.302717e-007 -2.485678e-007
  1.392325e-004 -1.423107e-004 -4.236014e-008  4.947176e-007
 -3.713643e-005 -1.043203e-004  9.525441e-007 -2.713331e-007
 -6.517161e-005  3.870715e-004 -1.077325e-006  5.855781e-007
  1.196606e-005 -1.912120e-004  6.437307e-007 -8.616541e-007
  9.620737e-005 -2.792391e-005 -3.792330e-007 -4.046189e-007
  4.887218e-006  2.396151e-004  9.501228e-008 -2.812206e-007
  8.581869e-005 -9.912752e-005  3.581573e-007 -1.286943e-007
 -2.715402e-005 -1.139798e-005 -5.512676e-007  4.768606e-007
 -1.587232e-005  8.592489e-005  3.588672e-007  8.327886e-008
  5.941929e-006 -6.202019e-005 -3.898580e-007 -3.200436e-007
  2.248820e-005 -3.138478e-005  2.065329e-007 -1.956068e-007
 -7.583066e-006  8.481379e-005 -2.169161e-007 -1.569657e-008
  2.940464e-005 -5.752128e-005  2.326760e-007  3.925926e-007
 -7.408363e-006  8.448689e-006 -4.124656e-007 -8.663411e-008
 -8.868345e-006  1.522274e-005  1.947507e-007  1.588944e-007
  5.267742e-006

 -1.911790e-006 -6.163767e-006  2.944298e-007 -1.932273e-008
 -1.383053e-006  2.088809e-007 -2.517137e-007 -1.374101e-007
 -1.150916e-006  2.109888e-006  1.449986e-007  3.245221e-008
  2.792730e-006 -3.037859e-006 -4.996365e-008 -9.141460e-009
  7.290133e-007  1.438637e-006  2.046283e-009  2.208313e-008
  3.505162e-007 -1.235874e-006 -4.694578e-008 -5.032686e-009
  5.076533e-007 -1.077325e-006  1.103073e-007 -1.829994e-008
  2.103395e-007  1.045237e-007 -9.331789e-008  5.811708e-010
  8.248260e-007 -1.518979e-007  6.238125e-008  2.676898e-010
 -5.220277e-008 -1.099435e-006 -2.024285e-008 -1.259579e-008
 -5.055537e-008  3.783613e-007 -1.052447e-008  1.392429e-008
 -2.111270e-007 -8.025372e-007 -1.082480e-008 -7.561601e-009
  2.896067e-007 -6.564230e-008  3.546846e-008  8.983752e-009
  2.868059e-008 -3.735318e-007 -3.580589e-008 -4.718035e-009
  2.547052e-008 -1.330788e-007  2.150125e-008  1.960496e-008
  3.978504e-008 -7.395191e-007  3.118711e-009 -1.837792e-008
 -2.676217e-008  4.801777e-007 -1.372961e-008  1.088784e-008
 -3.294567e-008 -7.419904e-007  6.780356e-009 -1.026320e-008
 -4.480364e-008  1.984714e-007  1.319434e-008  2.419732e-009
 -2.039013e-007

 -2.002963e-006  2.870534e-006 -1.331487e-007  4.234268e-008
 -1.739427e-006  2.297660e-007  6.023329e-008  6.859643e-008
 -5.843609e-007 -6.260815e-007 -5.054579e-008 -1.863717e-008
 -8.250067e-007  9.444059e-007  2.554085e-009 -7.274499e-009
 -1.205005e-008  1.481321e-007  2.042601e-008  1.632367e-008
  4.891500e-007  3.125476e-007 -2.053894e-009  3.964662e-009
 -6.468989e-008  5.855781e-007 -1.829994e-008  3.306399e-008
  8.444276e-008 -5.414375e-008  1.534209e-008 -4.466265e-009
 -1.521153e-007 -6.270245e-008 -2.163519e-008  1.734795e-010
  2.496260e-007  3.962824e-007  5.586999e-009 -7.025232e-009
  1.590353e-008  1.165308e-008  4.992081e-009  8.758563e-009
  2.323242e-007  1.011446e-007  5.541639e-009 -3.871657e-009
 -1.278148e-007  7.487647e-008 -1.116924e-008  1.041469e-008
  7.414769e-008 -2.847224e-008  2.058151e-008 -5.089198e-009
  5.502712e-008  2.586393e-008 -1.365506e-008 -8.071271e-009
  1.660065e-008  1.160969e-007  6.617454e-009  1.708502e-009
  2.368347e-008 -1.433193e-008  1.573169e-009 -3.311590e-009
 -4.849315e-008 -5.923978e-009 -4.615002e-010 -3.195791e-009
 -7.452168e-008  7.822650e-009 -6.432925e-009  4.495815e-009
  4.715726e-008

 -2.806650e-004 -5.085099e-005  1.880194e-006 -1.299526e-007
 -6.571739e-005  1.986998e-005  1.211440e-006  1.887137e-006
 -5.273205e-005  5.184097e-005 -2.083033e-007  1.207582e-007
  2.167440e-005  8.480057e-006  4.829960e-007  4.157281e-007
  1.173524e-005 -6.136897e-006 -2.065084e-007 -2.591492e-007
  1.684312e-005 -1.232046e-005 -8.078876e-010 -1.492112e-007
 -2.692601e-005  1.196606e-005  2.103395e-007  8.444276e-008
  9.074243e-005 -3.413192e-005 -2.342006e-007  1.312190e-007
 -1.026079e-005  5.511623e-005  1.112181e-007  5.375785e-008
  1.689291e-005 -4.335572e-005  2.090384e-007 -8.688277e-008
 -1.305022e-005 -6.755433e-006  4.079061e-008 -1.974103e-007
 -9.186969e-006 -8.079862e-006 -8.390112e-008 -9.869576e-008
  1.513072e-005  5.697371e-006  2.626050e-007 -1.910280e-007
  1.180982e-005 -2.094511e-005  9.239504e-008  3.012757e-007
 -5.399267e-006  2.693403e-005  4.713937e-008  3.691147e-008
 -7.124965e-007 -2.690952e-005  1.883493e-007 -1.243650e-007
 -2.863799e-006  2.868155e-006  1.996173e-007 -1.349490e-007
 -5.941595e-006  2.062154e-006 -1.675664e-008  9.803750e-008
  4.758826e-006 -2.334354e-006  5.463469e-007  9.190702e-009
 -4.133216e-006

  3.175103e-004 -1.681063e-003 -2.115182e-006 -3.631580e-007
 -6.866543e-005  4.568595e-004  3.254589e-006 -1.868668e-006
 -2.359094e-004 -3.796401e-005 -1.053063e-006  6.546971e-009
 -1.408213e-004 -3.720694e-004 -9.831894e-007  9.103894e-009
 -8.040037e-005  9.086034e-005 -1.154419e-007 -3.199134e-007
 -3.138201e-005  7.138094e-005 -4.637723e-007  3.612330e-007
  3.840739e-005 -1.912120e-004  1.045237e-007 -5.414375e-008
 -3.413192e-005  1.957993e-004  2.996077e-007  5.598180e-007
 -6.523330e-005 -4.104100e-005 -5.258884e-008  5.985921e-007
 -1.120222e-005 -8.272670e-005 -2.899041e-007  1.529453e-007
 -4.726953e-005  7.586436e-005 -1.430696e-007  1.562923e-007
  4.383210e-005  1.010351e-005  3.752564e-007 -4.162239e-007
  3.885201e-006 -3.389382e-005 -5.927524e-008 -3.860231e-008
  4.218871e-006  7.907093e-005  5.375009e-007  5.519736e-007
 -1.637661e-005 -2.213693e-005  3.347142e-008 -1.172682e-008
  9.911528e-006 -2.222885e-005 -3.471600e-009  4.927176e-008
 -1.831819e-005  4.672569e-005  1.194103e-007 -5.245161e-007
  2.574359e-005 -1.556717e-005  3.506577e-007 -2.202462e-007
 -1.608306e-006  1.428208e-006 -7.410129e-008 -2.122924e-007
  5.103010e-006

  2.110368e-006 -3.105629e-006 -2.615242e-007  1.116680e-009
  5.106962e-006  1.192401e-006  3.365353e-007  2.142163e-007
  6.794317e-007  9.147181e-008 -1.735617e-007 -4.910215e-008
 -2.834109e-006 -4.148062e-008  3.637394e-008  8.033144e-009
 -2.111336e-006 -1.001681e-006  1.720256e-008 -3.580230e-008
 -6.722645e-007  1.129516e-006  4.452592e-008  6.606573e-009
 -4.525057e-007  6.437307e-007 -9.331789e-008  1.534209e-008
 -2.342006e-007  2.996077e-007  1.176756e-007  3.904052e-009
 -1.246012e-006  1.023010e-006 -6.645275e-008  2.691784e-009
 -2.147089e-007  3.541834e-008  1.202894e-008  1.186100e-008
 -3.235022e-007  1.091685e-007  2.005157e-008 -2.071109e-008
  1.585686e-007  8.030974e-007  8.886095e-009  4.926556e-009
  1.563835e-008  2.638910e-007 -2.968433e-008 -1.538874e-008
 -1.113569e-007  3.782512e-007  5.819758e-008  1.236625e-008
 -3.518803e-008  4.680252e-007 -2.203004e-008 -1.797282e-008
 -1.172188e-007  3.897367e-007 -3.795133e-009  1.980663e-008
  6.262194e-008 -2.547726e-007  1.962689e-008 -2.229656e-008
  3.841901e-008  7.533993e-007 -6.322947e-009  9.749964e-009
  3.041877e-007 -1.307384e-007 -1.197820e-008 -5.675948e-009
  1.382424e-007

  4.288897e-006 -3.327081e-006 -1.398459e-007 -6.017105e-008
 -1.220463e-006  5.293367e-007  5.392517e-008  1.549938e-007
  1.245264e-006 -2.246692e-007 -6.213497e-008 -5.441536e-008
 -2.465927e-007 -4.436125e-007 -3.133048e-009  3.950644e-008
  1.043991e-006 -3.546220e-007  3.589077e-008 -2.020385e-008
 -8.765994e-007  4.475042e-010  1.840714e-009  5.253725e-008
  3.069596e-007 -8.616541e-007  5.811708e-010 -4.466265e-009
  1.312190e-007  5.598180e-007  3.904052e-009  4.070404e-008
  5.780794e-008 -2.256685e-007  1.433815e-008 -3.422205e-008
 -3.159267e-007 -5.736485e-008 -7.422369e-009  1.084260e-008
 -2.991784e-007 -3.159291e-007  3.555072e-008 -2.154449e-008
 -8.896199e-009  8.578648e-008 -7.468760e-009  1.828513e-008
  4.743709e-008 -2.621473e-007  2.300853e-009 -1.418306e-008
  2.643524e-007  2.045083e-007 -1.956857e-009  1.517909e-008
 -1.688040e-007 -3.463489e-008  1.619093e-008 -1.399511e-008
  6.913202e-008 -9.191191e-008 -1.727367e-008 -6.546960e-010
 -2.319534e-007 -7.739231e-008  2.907939e-008 -1.666938e-008
 -2.028766e-008 -6.131123e-008 -1.297542e-008  1.356944e-008
 -2.239744e-009 -9.688480e-008  4.588730e-009 -6.719349e-009
  1.435717e-007

  1.096253e-004  1.220557e-003  9.095336e-007 -3.562019e-008
 -1.681443e-004 -2.707597e-004 -4.160978e-006 -1.576016e-006
  2.001133e-004 -6.188144e-005  1.803753e-006 -2.203366e-007
  8.107302e-005  3.047286e-004 -3.980903e-007  1.068904e-007
  1.232112e-004 -5.616165e-005  4.000395e-008  3.271909e-007
 -9.258744e-006 -5.825922e-005 -6.136474e-007  3.910410e-007
  2.206411e-005  9.620737e-005  8.248260e-007 -1.521153e-007
 -1.026079e-005 -6.523330e-005 -1.246012e-006  5.780794e-008
  9.838013e-005 -5.841737e-005  8.552349e-007 -7.056683e-007
 -4.011545e-006  9.523410e-005 -3.149023e-007 -2.471660e-007
  4.330152e-005 -6.269557e-005  5.510940e-010  6.393386e-008
 -2.163389e-005 -2.285826e-005 -4.326339e-007  3.683293e-007
 -8.511424e-006  9.266017e-006  3.609170e-007  1.736461e-007
  7.351693e-007 -2.453512e-005 -9.469094e-007 -1.540058e-007
  1.089629e-005 -3.155428e-005  5.345248e-007  5.446036e-008
 -7.704796e-006  3.481417e-005 -2.725134e-007 -2.242349e-007
  1.206845e-006 -2.883717e-005  9.199057e-008  3.543778e-007
 -1.121698e-005 -6.681500e-006 -2.311759e-007  9.534033e-008
 -1.285108e-005  5.675238e-006  2.087165e-007 -1.858878e-007
  2.085675e-006

 -1.064331e-003 -1.347673e-003  6.796213e-006 -2.774781e-007
  1.147544e-004  2.525303e-004  1.252582e-006  1.996189e-007
 -3.493065e-004  3.178129e-004  1.335319e-006  4.671738e-007
 -1.757336e-005 -3.458393e-004 -6.444982e-008 -3.508740e-007
 -1.868748e-004  1.160747e-004 -8.827790e-007 -4.495490e-007
  2.851674e-005  9.686225e-005  6.994871e-007 -5.594554e-007
 -3.383022e-005 -2.792391e-005 -1.518979e-007 -6.270245e-008
  5.511623e-005 -4.104100e-005  1.023010e-006 -2.256685e-007
 -5.841737e-005  2.482916e-004 -3.486128e-008  5.416822e-007
  3.866792e-005 -1.844599e-004  3.314547e-007  2.436057e-007
 -5.850079e-005  8.082700e-005 -3.164316e-007 -6.819189e-007
 -9.273918e-006  2.851697e-005  1.418778e-007 -2.762885e-007
  4.180126e-005  3.880450e-006 -5.549662e-009 -3.165910e-007
  1.163785e-006 -2.845415e-005  7.457576e-007 -1.266409e-007
  9.753178e-007  1.131742e-004  1.081128e-007  3.767540e-007
  6.243481e-006 -8.871054e-005  4.311123e-007  1.274693e-007
 -3.361742e-006  2.900982e-005 -1.203781e-007 -4.818261e-007
 -6.975586e-006  2.090714e-005  1.198782e-007  5.505867e-008
  3.542521e-005 -1.775253e-005  9.474031e-008  2.328933e-009
 -1.395039e-005

 -1.592574e-006  2.061161e-007  1.485333e-007 -4.440232e-008
 -3.283243e-006 -6.987139e-007 -1.661361e-007 -8.927156e-008
 -8.289486e-007  1.015339e-006  1.076870e-007  6.772658e-009
  1.840877e-006 -3.929415e-007 -2.939439e-008  1.315882e-008
  1.131940e-006  8.903931e-007 -2.651835e-009  3.087030e-009
 -1.606062e-007 -4.610202e-007 -2.771987e-008  1.301708e-008
  1.612227e-007 -3.792330e-007  6.238125e-008 -2.163519e-008
  1.112181e-007 -5.258884e-008 -6.645275e-008  1.433815e-008
  8.552349e-007 -3.486128e-008  7.071249e-008 -1.948983e-008
  7.569292e-008 -3.735336e-007 -2.404074e-008  4.256453e-009
  4.923752e-008  3.497725e-008  1.013186e-008 -6.833402e-009
 -2.006234e-007 -3.132845e-007 -1.787184e-008  8.850693e-009
  2.171070e-007 -1.506134e-007  2.447997e-008 -2.897835e-009
  1.023924e-007 -1.401682e-007 -3.922873e-008 -1.797215e-009
 -1.413330e-008 -8.733197e-008  3.518245e-008  9.261639e-009
  1.565063e-007 -4.750219e-007 -1.110902e-008 -1.115283e-008
 -1.131071e-007  2.944528e-007  5.916915e-009  6.229409e-009
  5.469938e-008 -4.397970e-007 -6.404800e-009 -4.642389e-010
 -3.033799e-008  2.819524e-008  1.301129e-008 -3.787108e-009
 -6.295746e-008

 -4.306192e-006 -9.010428e-006  2.044549e-007  6.815895e-008
  1.128895e-006  2.160850e-006 -1.163063e-008 -2.264550e-007
 -2.694434e-006  9.085228e-007  6.512051e-008  8.801536e-008
  2.131062e-007 -2.448372e-006 -1.479123e-008 -4.212260e-008
 -2.001468e-006  9.421254e-007 -6.041181e-008  1.234667e-008
  5.093364e-007  1.744703e-007 -4.437406e-009 -6.156905e-008
 -1.801707e-007 -4.046189e-007  2.676898e-010  1.734795e-010
  5.375785e-008  5.985921e-007  2.691784e-009 -3.422205e-008
 -7.056683e-007  5.416822e-007 -1.948983e-008  6.443287e-008
  2.242402e-007 -9.300064e-007  2.536050e-009 -5.919959e-009
 -2.920469e-007  9.092973e-007 -5.396016e-008  2.247479e-008
  1.481670e-007 -7.467051e-008  1.695694e-008 -2.964488e-008
  3.326884e-007  2.003947e-007 -5.927034e-009  1.203082e-008
 -2.020454e-007  3.235185e-007  2.037493e-008 -4.071395e-009
 -7.422729e-008  1.466168e-007 -2.027749e-008  2.320142e-008
 -5.894650e-008 -4.414972e-007  2.516848e-008  4.941464e-009
  9.619531e-008  5.646629e-007 -3.883579e-008  9.065676e-009
  3.143765e-007 -4.567256e-008  2.533142e-008 -1.629901e-008
  1.718980e-007  1.221926e-007 -3.209937e-009 -2.158799e-009
 -2.400848e-007

 -5.489750e-004 -2.977978e-004  2.280116e-006  4.368862e-007
 -2.830916e-005  1.217141e-004 -1.235298e-006 -1.063813e-006
 -1.845451e-004  3.331106e-005  1.095183e-006  3.237302e-007
 -6.768510e-006 -6.228776e-005  5.710110e-007 -4.811722e-007
 -3.393771e-005  8.666003e-005 -8.595981e-007  2.752394e-007
  5.435481e-005  1.600462e-005  1.923564e-007 -5.481087e-007
 -2.488343e-005  4.887218e-006 -5.220277e-008  2.496260e-007
  1.689291e-005 -1.120222e-005 -2.147089e-007 -3.159267e-007
 -4.011545e-006  3.866792e-005  7.569292e-008  2.242402e-007
  5.874601e-005 -3.707572e-005  3.051119e-007 -1.955047e-007
 -7.707106e-006  4.201559e-005 -5.685927e-007  1.209176e-007
  1.302432e-005 -2.679403e-005  2.649202e-007 -1.477288e-007
 -1.187220e-005  7.778299e-006 -1.008345e-007  7.415597e-008
  4.954153e-006 -1.364269e-005 -1.070448e-007 -2.177242e-007
  6.575939e-006  1.881098e-005  4.366767e-008  3.270668e-008
  8.809539e-006 -1.969703e-005  1.490013e-007  9.166345e-008
 -2.478017e-006  1.422807e-005 -2.005868e-007  1.216285e-007
 -1.391560e-006 -1.545751e-005  1.325267e-007 -6.209338e-008
 -3.226714e-007  5.908722e-006  4.148776e-008 -2.454837e-008
 -1.277866e-006

  9.993518e-004  3.054756e-003 -7.759643e-006  7.776972e-007
 -1.771058e-004 -6.543853e-004 -1.726621e-006  2.016138e-006
  5.162606e-004 -3.027254e-004 -1.409000e-006 -9.646693e-007
  1.999309e-005  8.013865e-004  2.841470e-007  4.653475e-007
  2.352001e-004 -2.337030e-004  1.097865e-006  4.421899e-007
 -8.458390e-005 -8.432199e-005  3.042342e-007  6.826942e-007
 -7.720498e-006  2.396151e-004 -1.099435e-006  3.962824e-007
 -4.335572e-005 -8.272670e-005  3.541834e-008 -5.736485e-008
  9.523410e-005 -1.844599e-004 -3.735336e-007 -9.300064e-007
 -3.707572e-005  3.121716e-004 -2.871255e-007 -2.311820e-007
  8.071495e-005 -1.571108e-004  1.035360e-006  1.985798e-007
 -2.660638e-005  1.393007e-005 -6.744769e-007  6.766466e-007
 -4.240537e-005  3.141162e-005  9.265732e-008  1.894772e-007
  1.410171e-005 -1.018125e-005 -6.811819e-007  6.369173e-008
  1.493239e-005 -8.396104e-005 -1.277154e-007 -5.954654e-007
 -3.882558e-006  1.213245e-004 -5.235992e-007 -4.546679e-008
  1.501211e-005 -7.190640e-005  4.761917e-007  5.293945e-007
 -2.182976e-006  1.039846e-005 -5.764916e-007  2.707833e-008
 -3.061719e-005  9.795579e-006 -1.987675e-008  1.404035e-007
  2.106569e-005

 -2.872659e-006 -3.492611e-006 -2.963877e-009  4.138957e-009
  9.962080e-007  1.171644e-006  9.284259e-009  1.361626e-008
 -8.831986e-007 -5.190054e-007 -1.229908e-008 -3.414696e-009
 -6.280426e-007 -4.475620e-007  4.102300e-008 -7.339837e-009
 -8.432566e-007  5.702963e-008 -1.217227e-008  4.440679e-009
  3.792319e-007  8.015988e-008  1.352104e-008 -4.188048e-010
 -2.511113e-007  9.501228e-008 -2.024285e-008  5.586999e-009
  2.090384e-007 -2.899041e-007  1.202894e-008 -7.422369e-009
 -3.149023e-007  3.314547e-007 -2.404074e-008  2.536050e-009
  3.051119e-007 -2.871255e-007  3.386299e-008 -6.372261e-009
 -1.182877e-007  2.861521e-007 -1.167355e-008  6.571807e-009
  1.786501e-007 -1.178472e-007  1.093028e-008 -1.514068e-009
 -1.452785e-007  1.663980e-007 -1.100534e-008  1.849509e-009
 -5.287629e-008 -1.343885e-007 -1.534250e-009 -4.411580e-009
  5.052177e-008  1.739206e-007 -1.242403e-008 -6.604590e-009
  2.918222e-009  1.671260e-007  9.879236e-009  3.331330e-009
  9.337674e-008 -1.174775e-007 -3.146140e-009 -4.213542e-009
 -8.692416e-008  1.575464e-007  2.346424e-009  3.966386e-009
  6.373806e-009 -1.392400e-008 -6.608733e-009  2.253880e-009
  7.059889e-008

  2.013032e-007 -2.774816e-006 -5.365211e-008 -2.244828e-008
  4.353320e-007  3.415908e-007  5.433988e-008  7.203831e-009
 -3.744570e-007  3.707003e-007 -2.493295e-008 -1.030346e-008
 -2.874116e-008 -7.690292e-007 -1.347833e-009  1.552579e-008
 -1.863115e-007  9.160541e-008 -3.271197e-010 -1.512209e-008
 -8.108469e-008  2.115923e-007  2.857188e-009  1.020493e-008
 -1.167959e-007 -2.812206e-007 -1.259579e-008 -7.025232e-009
 -8.688277e-008  1.529453e-007  1.186100e-008  1.084260e-008
 -2.471660e-007  2.436057e-007  4.256453e-009 -5.919959e-009
 -1.955047e-007 -2.311820e-007 -6.372261e-009  1.563406e-008
 -6.026345e-008  5.160273e-008  1.040660e-008 -1.581788e-008
 -6.144490e-008  2.267999e-007 -6.373406e-009  8.592457e-009
  6.458952e-008 -1.120495e-007 -8.044109e-010 -9.451655e-009
 -7.924591e-008  1.804517e-007 -2.957394e-011  5.935252e-009
 -5.632920e-008  1.037145e-007  7.386133e-009  3.368561e-011
 -1.130012e-008 -5.059806e-008 -7.867859e-009  2.391280e-009
 -4.931935e-008 -3.371555e-008  8.893565e-009 -4.560960e-009
  4.465054e-008  1.597898e-007 -6.801430e-009  3.859937e-009
  9.736332e-008 -1.132232e-007  1.530095e-009 -3.511778e-009
  2.235867e-008

  1.647062e-004  9.730785e-004 -6.502651e-007  4.231167e-007
 -3.518418e-005 -2.200164e-004 -1.806920e-006 -6.717191e-007
  1.560085e-004 -7.361146e-005  5.602388e-007 -2.297934e-008
  4.131040e-005  2.257182e-004  6.727342e-008 -3.894783e-008
  8.055049e-005 -4.020822e-005  1.660811e-007  2.049574e-007
  2.958220e-006 -5.018266e-005 -7.569152e-008 -1.171403e-007
 -1.014225e-005  8.581869e-005 -5.055537e-008  1.590353e-008
 -1.305022e-005 -4.726953e-005 -3.235022e-007 -2.991784e-007
  4.330152e-005 -5.850079e-005  4.923752e-008 -2.920469e-007
 -7.707106e-006  8.071495e-005 -1.182877e-007 -6.026345e-008
  4.923663e-005 -3.671923e-005  8.468154e-008  8.447737e-008
 -7.658909e-006 -1.447935e-005 -2.610571e-007  2.449444e-007
 -1.084622e-005  1.359491e-005  1.483165e-007  1.315561e-007
 -7.692586e-006 -1.655349e-005 -4.855841e-007 -2.243315e-007
  8.537366e-006 -3.230689e-005  3.498508e-008 -4.273378e-008
 -5.186174e-006  3.579372e-005 -1.570828e-007 -6.345238e-008
  9.715479e-006 -2.303862e-005 -5.437975e-008  3.327033e-007
 -4.278393e-006 -3.053687e-006 -1.830650e-007  3.359865e-008
 -9.922726e-006  5.567661e-006  2.097946e-008  5.392866e-008
  1.490949e-006

 -6.871983e-004 -1.705314e-003  5.783822e-006  1.212767e-007
  8.217629e-005  4.287972e-004 -8.512965e-008 -3.074118e-006
 -4.120551e-004  1.157089e-004  1.729613e-006  7.285701e-007
 -2.906361e-005 -4.459238e-004 -1.699001e-007 -8.071486e-007
 -1.682069e-004  2.214130e-004 -1.351787e-006  1.040375e-007
  6.721058e-005  3.703246e-005  2.612810e-007 -7.959557e-007
 -2.921829e-005 -9.912752e-005  3.783613e-007  1.165308e-008
 -6.755433e-006  7.586436e-005  1.091685e-007 -3.159291e-007
 -6.269557e-005  8.082700e-005  3.497725e-008  9.092973e-007
  4.201559e-005 -1.571108e-004  2.861521e-007  5.160273e-008
 -3.671923e-005  1.471713e-004 -1.202656e-006  1.732222e-007
  4.000863e-005 -3.562892e-005  7.744488e-007 -6.092110e-007
  3.918377e-006  1.027325e-005 -1.307530e-007  1.663722e-008
 -1.008351e-005  1.646444e-005  3.497021e-007 -1.817565e-007
 -2.508450e-006  2.766937e-005  2.961461e-007  3.919890e-007
  9.552459e-006 -5.219222e-005  1.698169e-007  1.425785e-007
  1.931962e-007  5.751103e-005 -4.247607e-007 -3.312971e-007
  1.335037e-005 -2.637013e-005  4.941786e-007 -2.554354e-007
  1.195624e-005  9.225284e-006 -1.966094e-007 -6.026226e-008
 -8.827922e-006

  7.345399e-006  9.984469e-006 -2.471729e-007 -6.229397e-008
 -3.343133e-007 -2.934335e-006  9.071046e-008  2.770090e-007
  3.613288e-006 -2.144028e-007 -9.950210e-008 -8.522346e-008
 -9.598988e-007  2.539347e-006 -3.113222e-010  4.816201e-008
  1.588684e-006 -1.910894e-006  8.160495e-008 -1.735128e-008
 -1.204406e-006  2.166330e-007  7.423659e-009  6.032742e-008
 -1.659252e-009  3.581573e-007 -1.052447e-008  4.992081e-009
  4.079061e-008 -1.430696e-007  2.005157e-008  3.555072e-008
  5.510940e-010 -3.164316e-007  1.013186e-008 -5.396016e-008
 -5.685927e-007  1.035360e-006 -1.167355e-008  1.040660e-008
  8.468154e-008 -1.202656e-006  7.498232e-008 -2.494805e-008
 -1.750438e-007  7.679245e-007 -2.514680e-008  2.524416e-008
 -8.777973e-008 -3.286677e-007  8.571447e-009 -1.415181e-008
  1.398385e-007  6.180077e-008 -1.708723e-009  8.851907e-009
 -1.332002e-008 -5.085781e-008  9.770963e-009 -2.274412e-008
  5.800522e-008  3.526385e-007 -1.862679e-008 -4.733882e-009
 -1.141524e-007 -4.238839e-007  4.110095e-008 -1.404214e-008
 -1.477997e-007  2.682618e-007 -2.520088e-008  1.325189e-008
 -5.811223e-008 -1.869070e-007  4.276836e-009  6.221465e-009
  1.826409e-007

  1.016379e-006  7.993508e-007  1.028796e-007  4.974601e-008
 -1.677176e-007  6.384887e-008 -7.197036e-008 -7.827125e-008
 -2.343631e-008 -9.875300e-007  4.977642e-008  3.409948e-008
 -4.308034e-008 -3.011438e-008 -1.667014e-009 -2.894591e-008
 -1.585118e-007  1.387613e-007 -1.396675e-008  2.318641e-008
  4.286627e-007 -1.690720e-007 -8.330732e-009 -2.861396e-008
  1.183549e-007 -1.286943e-007  1.392429e-008  8.758563e-009
 -1.974103e-007  1.562923e-007 -2.071109e-008 -2.154449e-008
  6.393386e-008 -6.819189e-007 -6.833402e-009  2.247479e-008
  1.209176e-007  1.985798e-007  6.571807e-009 -1.581788e-008
  8.447737e-008  1.732222e-007 -2.494805e-008  2.922482e-008
  2.164392e-007 -2.277873e-007  9.218248e-009 -1.772798e-008
 -8.947086e-008 -1.322414e-008 -1.454001e-009  1.713600e-008
 -5.955457e-008  2.565423e-008  8.216394e-011 -1.251054e-008
  4.345288e-008 -3.223953e-007 -1.248930e-008  7.652067e-009
 -2.752427e-009  4.925679e-008  1.586561e-008 -1.602175e-009
  1.019904e-007  1.876690e-007 -2.189415e-008  1.104689e-008
  8.375809e-008 -2.438154e-007  1.317314e-008 -7.594764e-009
 -1.540811e-007  1.252636e-007 -4.767869e-009  3.458091e-009
 -8.785580e-008

 -1.005343e-004 -3.955441e-004 -9.737787e-007  2.541351e-007
  7.173021e-006  1.324838e-004  9.753758e-007  4.367607e-007
 -9.400006e-005 -2.037680e-005 -4.254371e-007 -2.138079e-007
 -3.369092e-005 -9.383351e-005  1.982238e-007 -2.542204e-007
 -3.452990e-005  5.603911e-005 -4.484082e-008  5.837912e-009
  1.669122e-005  1.195082e-005  1.252565e-007  1.171304e-009
 -8.677607e-006 -2.715402e-005 -2.111270e-007  2.323242e-007
 -9.186969e-006  4.383210e-005  1.585686e-007 -8.896199e-009
 -2.163389e-005 -9.273918e-006 -2.006234e-007  1.481670e-007
  1.302432e-005 -2.660638e-005  1.786501e-007 -6.144490e-008
 -7.658909e-006  4.000863e-005 -1.750438e-007  2.164392e-007
  3.237251e-005 -1.110631e-005  2.941615e-007 -1.960858e-007
 -4.480592e-006  1.955269e-006 -9.998075e-008  1.233627e-007
 -2.147420e-007  1.451590e-005  1.339202e-007 -7.909212e-008
 -4.981628e-006 -1.006151e-005 -1.976951e-010 -4.253989e-008
  2.914960e-006 -6.612581e-006  2.210286e-008  7.966586e-008
 -4.925094e-007  1.697061e-005 -1.903452e-008 -1.244423e-007
  1.032628e-005 -1.185575e-005  1.614360e-007 -1.113481e-008
 -8.003096e-007  5.674009e-006 -9.949973e-008 -2.634001e-008
 -5.845598e-007

  2.383162e-004  2.971860e-005 -2.923408e-006  2.147850e-007
  1.721738e-005 -4.874723e-005  1.815142e-006  1.391210e-006
  6.386891e-005  2.583903e-005 -1.067237e-006 -1.635091e-007
 -6.012450e-005  2.585050e-005 -3.058144e-007  1.968187e-007
 -1.767025e-005 -8.255305e-005  7.813974e-007 -1.959708e-007
 -5.727097e-005  6.224923e-005  1.795563e-007  3.174809e-007
  1.177566e-005 -1.139798e-005 -8.025372e-007  1.011446e-007
 -8.079862e-006  1.010351e-005  8.030974e-007  8.578648e-008
 -2.285826e-005  2.851697e-005 -3.132845e-007 -7.467051e-008
 -2.679403e-005  1.393007e-005 -1.178472e-007  2.267999e-007
 -1.447935e-005 -3.562892e-005  7.679245e-007 -2.277873e-007
 -1.110631e-005  6.286212e-005 -2.981184e-007  9.339027e-008
  1.126134e-005 -2.111717e-005 -1.164484e-007 -4.721181e-008
  1.236879e-006  1.708506e-005  3.901890e-007  4.267374e-008
 -6.002760e-006  1.772915e-005 -3.582480e-007 -1.211022e-007
  2.082767e-006 -5.886047e-007  1.073435e-007  1.110416e-008
 -2.661478e-006 -7.034635e-006  1.529179e-007 -7.420141e-008
  2.261612e-006  3.055031e-005 -1.594470e-007 -9.174682e-010
  5.990495e-006 -1.717440e-005 -1.094078e-007  1.299840e-007
  1.308261e-006

 -3.073192e-006 -9.225280e-006 -7.442526e-011  1.725473e-008
  6.813406e-007  2.592480e-006 -1.135220e-008 -1.706070e-008
 -1.507211e-006 -2.011822e-007 -1.505480e-008  2.716292e-008
 -1.627185e-007 -2.107013e-006  1.222806e-008 -8.360184e-009
 -8.038801e-007  9.712036e-007 -1.939623e-008  1.498909e-008
  5.361952e-007  2.235055e-008  2.378454e-008 -1.273021e-008
 -2.559937e-007 -5.512676e-007 -1.082480e-008  5.541639e-009
 -8.390112e-008  3.752564e-007  8.886095e-009 -7.468760e-009
 -4.326339e-007  1.418778e-007 -1.787184e-008  1.695694e-008
  2.649202e-007 -6.744769e-007  1.093028e-008 -6.373406e-009
 -2.610571e-007  7.744488e-007 -2.514680e-008  9.218248e-009
  2.941615e-007 -2.981184e-007  3.308034e-008 -1.126524e-008
 -7.626221e-008  2.072096e-007 -1.533304e-008  2.778959e-009
 -3.021219e-008  7.894755e-008  1.626537e-008 -3.845003e-009
 -4.283187e-008  8.139302e-008 -1.188119e-008 -3.059538e-009
 -3.651770e-008 -1.071611e-007  4.997708e-009  4.135367e-009
  6.540522e-008  2.419786e-007 -1.505796e-008 -1.967093e-009
  5.960354e-008 -7.894188e-008  1.787463e-008 -3.819864e-009
  4.657734e-008  1.055886e-007 -9.702289e-009 -8.306950e-011
  2.212846e-009

  2.400823e-006  7.068629e-006 -1.148940e-007 -3.699863e-008
 -3.075086e-007 -1.610922e-006  1.876542e-008  8.033577e-008
  1.553289e-006 -4.094909e-007 -3.715963e-008 -3.807107e-008
 -3.866086e-008  1.948162e-006  1.209861e-008  2.447166e-008
  1.120837e-006 -6.465675e-007  1.962198e-008 -1.147041e-008
 -3.878584e-007 -9.620207e-008  2.058297e-009  3.140569e-008
  1.731021e-007  4.768606e-007 -7.561601e-009 -3.871657e-009
 -9.869576e-008 -4.162239e-007  4.926556e-009  1.828513e-008
  3.683293e-007 -2.762885e-007  8.850693e-009 -2.964488e-008
 -1.477288e-007  6.766466e-007 -1.514068e-009  8.592457e-009
  2.449444e-007 -6.092110e-007  2.524416e-008 -1.772798e-008
 -1.960858e-007  9.339027e-008 -1.126524e-008  2.071305e-008
 -1.257357e-007 -1.077196e-007  1.081494e-009 -1.034687e-008
  7.874481e-008 -1.300427e-007 -9.225117e-009  5.594639e-009
  6.495274e-008 -1.063448e-007  8.944270e-009 -1.179639e-008
  2.162089e-008  2.892193e-007 -1.285063e-008  2.186144e-010
 -5.968339e-008 -3.951528e-007  1.955921e-008 -4.956553e-009
 -1.472275e-007  9.282744e-008 -1.482831e-008  9.253927e-009
 -4.230272e-008 -1.208024e-007  1.614691e-009 -2.391257e-009
  1.525605e-007

 -7.050460e-005 -2.510755e-004  2.028199e-006  5.291818e-008
 -1.985373e-006  2.552429e-005  3.838599e-007 -1.467440e-006
 -1.136562e-005  7.084317e-005  7.397663e-007  5.568587e-007
  3.533081e-006 -6.789362e-005 -5.917056e-007 -7.967360e-009
 -2.958205e-005 -4.118560e-006 -1.697181e-007 -1.300515e-007
 -1.860326e-005  1.126575e-005 -2.881185e-007 -7.006043e-008
  1.578147e-005 -1.587232e-005  2.896067e-007 -1.278148e-007
  1.513072e-005  3.885201e-006  1.563835e-008  4.743709e-008
 -8.511424e-006  4.180126e-005  2.171070e-007  3.326884e-007
 -1.187220e-005 -4.240537e-005 -1.452785e-007  6.458952e-008
 -1.084622e-005  3.918377e-006 -8.777973e-008 -8.947086e-008
 -4.480592e-006  1.126134e-005 -7.626221e-008 -1.257357e-007
  2.986664e-005 -4.409282e-006  1.158358e-007 -1.506090e-008
 -1.244853e-006  2.106710e-006  2.053136e-007  6.587667e-008
 -4.765727e-006  1.565257e-005  9.613961e-008  2.035741e-007
 -2.439971e-006 -2.398002e-005  1.925746e-007 -3.486385e-008
 -4.352135e-006  7.724502e-006 -8.189875e-008 -1.514955e-007
  1.981826e-006  4.842265e-006  1.087699e-007 -7.754226e-009
  1.035677e-005 -5.661820e-006  1.311360e-007 -1.460896e-007
 -5.822060e-006

 -1.269200e-004  5.070238e-004  1.620484e-006  4.446332e-008
  7.567800e-006 -9.707268e-005 -7.316156e-008 -2.668855e-007
  1.156136e-005 -1.007658e-005  3.513278e-007  7.850465e-008
  3.603283e-005  1.189322e-004  2.008410e-007 -2.112136e-007
 -4.833677e-006  1.460578e-005 -4.456349e-007  7.965373e-008
  1.057062e-005 -4.107830e-005  4.166235e-007 -2.724823e-007
 -3.227465e-005  8.592489e-005 -6.564230e-008  7.487647e-008
  5.697371e-006 -3.389382e-005  2.638910e-007 -2.621473e-007
  9.266017e-006  3.880450e-006 -1.506134e-007  2.003947e-007
  7.778299e-006  3.141162e-005  1.663980e-007 -1.120495e-007
  1.359491e-005  1.027325e-005 -3.286677e-007 -1.322414e-008
  1.955269e-006 -2.111717e-005  2.072096e-007 -1.077196e-007
 -4.409282e-006  3.749865e-005  4.427357e-008 -8.481457e-009
 -6.667806e-008 -1.577611e-005  5.351834e-008 -4.551696e-009
  4.187319e-006 -3.753404e-006  1.758704e-007  4.360942e-008
 -1.171119e-006  1.633324e-005 -6.710580e-008  4.481200e-008
  1.025760e-005 -2.869023e-006 -1.942554e-008 -9.790210e-008
  1.831292e-006 -5.452169e-006  8.946540e-008 -1.013318e-007
  7.830698e-007  1.232808e-005  1.960650e-008  4.487077e-008
  6.500009e-007

  8.510449e-007  4.768950e-006  1.045288e-007 -1.997456e-008
 -5.776650e-007 -1.321865e-006 -8.987135e-008 -4.222776e-008
  3.707688e-007  6.349790e-007  5.678185e-008  3.028879e-009
  5.483527e-007  8.782063e-007 -2.247758e-008  1.819960e-009
  7.498564e-007 -6.282343e-008  4.156424e-009  4.591805e-010
 -4.655148e-007 -4.219109e-007 -1.267439e-008  6.249955e-010
 -6.227400e-008  3.588672e-007  3.546846e-008 -1.116924e-008
  2.626050e-007 -5.927524e-008 -2.968433e-008  2.300853e-009
  3.609170e-007 -5.549662e-009  2.447997e-008 -5.927034e-009
 -1.008345e-007  9.265732e-008 -1.100534e-008 -8.044109e-010
  1.483165e-007 -1.307530e-007  8.571447e-009 -1.454001e-009
 -9.998075e-008 -1.164484e-007 -1.533304e-008  1.081494e-009
  1.158358e-007  4.427357e-008  2.481401e-008 -1.003395e-009
  5.249085e-008 -6.866324e-008 -2.190491e-008  2.441535e-009
  1.134931e-008 -1.975712e-007  1.438772e-008  7.266803e-009
  4.550616e-008 -6.214324e-008 -4.676503e-009 -9.668806e-009
 -8.340032e-009  4.218839e-008  3.253076e-009  4.362330e-009
  5.458993e-008 -1.730179e-007 -3.572888e-009 -3.967692e-009
 -6.014421e-008  4.308166e-008  1.211130e-008  2.301358e-009
 -6.334008e-008

 -8.085895e-007  1.650998e-006  4.459823e-008  3.825162e-008
 -9.075065e-007 -3.095453e-007 -4.279720e-008 -6.290750e-008
  1.024461e-007 -2.290708e-007  3.315413e-008  1.663588e-008
  1.905156e-007  1.896209e-007 -7.671399e-009 -2.081671e-008
 -5.493746e-008  1.452259e-007 -4.837816e-009  1.509641e-008
  4.331404e-007 -6.964637e-008 -1.225397e-008 -1.591632e-008
  1.978969e-007  8.327886e-008  8.983752e-009  1.041469e-008
 -1.910280e-007 -3.860231e-008 -1.538874e-008 -1.418306e-008
  1.736461e-007 -3.165910e-007 -2.897835e-009  1.203082e-008
  7.415597e-008  1.894772e-007  1.849509e-009 -9.451655e-009
  1.315561e-007  1.663722e-008 -1.415181e-008  1.713600e-008
  1.233627e-007 -4.721181e-008  2.778959e-009 -1.034687e-008
 -1.506090e-008 -8.481457e-009 -1.003395e-009  1.581968e-008
 -9.220469e-008 -2.807778e-008  3.378033e-011 -8.955769e-009
  5.691351e-009 -1.173036e-007 -7.674774e-009  5.226965e-009
 -2.424216e-008  7.515348e-010  1.038827e-008 -1.779955e-009
  4.723947e-008  8.096519e-008 -1.369190e-008  5.878669e-009
  4.896724e-008 -6.751550e-008  6.256793e-009 -5.064730e-009
 -7.579483e-008  5.674851e-008 -3.091305e-009  3.321025e-009
 -7.860518e-008

  6.422535e-005  8.960778e-005 -8.952092e-007 -2.181658e-007
 -5.084868e-005  1.971375e-006 -7.752369e-008  1.031447e-006
 -6.589761e-006 -2.322864e-005 -3.375958e-007 -3.530894e-007
 -1.971732e-005  4.589254e-005 -8.219871e-009  2.361555e-007
  2.386493e-005 -1.275470e-005  8.392891e-008 -2.764538e-008
 -1.379180e-005  9.377381e-006  1.383527e-008  3.074242e-007
 -2.096577e-006  5.941929e-006  2.868059e-008  7.414769e-008
  1.180982e-005  4.218871e-006 -1.113569e-007  2.643524e-007
  7.351693e-007  1.163785e-006  1.023924e-007 -2.020454e-007
  4.954153e-006  1.410171e-005 -5.287629e-008 -7.924591e-008
 -7.692586e-006 -1.008351e-005  1.398385e-007 -5.955457e-008
 -2.147420e-007  1.236879e-006 -3.021219e-008  7.874481e-008
 -1.244853e-006 -6.667806e-008  5.249085e-008 -9.220469e-008
  1.566032e-005 -6.195980e-007 -5.474058e-008  1.765535e-007
  7.214140e-007  2.782517e-006  1.425985e-007 -1.290621e-007
  3.742570e-006 -1.877924e-006 -1.090731e-007  3.614031e-009
 -3.827291e-006 -3.771172e-006  2.204502e-007 -6.171140e-008
 -6.187530e-007 -3.468324e-006 -7.054561e-008  7.136475e-008
 -1.848932e-006 -6.370494e-007  1.111191e-007 -7.866790e-008
  5.675211e-006

  2.481948e-004 -4.184490e-004 -1.577345e-006  1.908515e-008
 -1.527420e-005  1.164500e-004  1.490797e-006 -1.449446e-006
 -3.352059e-005 -3.493294e-005 -4.299879e-007  2.217622e-007
 -6.543080e-005 -8.385226e-005 -4.867479e-007  5.146088e-008
 -2.299862e-005  1.383210e-006 -6.926263e-008 -1.092816e-007
 -3.522833e-005  3.022875e-005 -5.709532e-008  1.570023e-007
  1.724121e-005 -6.202019e-005 -3.735318e-007 -2.847224e-008
 -2.094511e-005  7.907093e-005  3.782512e-007  2.045083e-007
 -2.453512e-005 -2.845415e-005 -1.401682e-007  3.235185e-007
 -1.364269e-005 -1.018125e-005 -1.343885e-007  1.804517e-007
 -1.655349e-005  1.646444e-005  6.180077e-008  2.565423e-008
  1.451590e-005  1.708506e-005  7.894755e-008 -1.300427e-007
  2.106710e-006 -1.577611e-005 -6.866324e-008 -2.807778e-008
 -6.195980e-007  4.278242e-005  2.500672e-007  2.419743e-007
 -9.446804e-006 -1.641501e-005 -6.134734e-008 -9.768841e-009
  3.057129e-006  4.262798e-007  3.115500e-010  1.798269e-008
 -6.958540e-006  1.785993e-005  4.552900e-008 -1.958043e-007
  1.372099e-005  5.212877e-007  1.147052e-007 -1.449914e-007
 -1.283446e-006 -2.179497e-006 -6.149471e-008 -9.392621e-008
  1.890412e-006

 -8.749915e-007 -8.721788e-006 -1.089518e-007  3.835863e-008
  1.773681e-006  2.079127e-006  2.020127e-007  1.089204e-007
 -4.530814e-007  1.079410e-006 -9.647972e-008 -6.812514e-009
 -1.055946e-006 -2.073041e-006  4.582733e-009 -8.355886e-009
 -1.390351e-006  2.091211e-007  1.159834e-008 -1.166164e-008
  1.879570e-008  6.228440e-007  1.294561e-008 -1.044651e-008
 -3.024579e-008 -3.898580e-007 -3.580589e-008  2.058151e-008
  9.239504e-008  5.375009e-007  5.819758e-008 -1.956857e-009
 -9.469094e-007  7.457576e-007 -3.922873e-008  2.037493e-008
 -1.070448e-007 -6.811819e-007 -1.534250e-009 -2.957394e-011
 -4.855841e-007  3.497021e-007 -1.708723e-009  8.216394e-011
  1.339202e-007  3.901890e-007  1.626537e-008 -9.225117e-009
  2.053136e-007  5.351834e-008 -2.190491e-008  3.378033e-011
 -5.474058e-008  2.500672e-007  5.711355e-008  7.520455e-009
 -1.407953e-007  4.269794e-007 -2.514260e-008 -5.132001e-009
 -1.410896e-007 -3.024168e-007  9.853528e-009  1.259879e-008
  1.133677e-008  2.069351e-007 -2.412354e-009 -1.338353e-008
  6.276561e-008  2.746049e-007  7.851790e-009  5.428239e-011
  2.682083e-007 -5.235039e-008 -8.509014e-009 -4.284577e-009
 -5.247442e-008

  4.401099e-006 -1.035930e-006 -3.980858e-008 -2.267500e-008
 -6.664640e-007  4.491048e-007  7.525094e-008  3.581680e-008
  7.017116e-007 -1.144079e-007 -3.354959e-008 -1.912132e-008
 -1.537781e-007  3.248840e-007 -3.679911e-009  1.389273e-008
  6.194171e-007 -3.264907e-007  4.134391e-009 -1.977093e-008
 -7.221999e-007 -1.181078e-007 -1.272831e-009  1.243019e-008
  1.577896e-008 -3.200436e-007 -4.718035e-009 -5.089198e-009
  3.012757e-007  5.519736e-007  1.236625e-008  1.517909e-008
 -1.540058e-007 -1.266409e-007 -1.797215e-009 -4.071395e-009
 -2.177242e-007  6.369173e-008 -4.411580e-009  5.935252e-009
 -2.243315e-007 -1.817565e-007  8.851907e-009 -1.251054e-008
 -7.909212e-008  4.267374e-008 -3.845003e-009  5.594639e-009
  6.587667e-008 -4.551696e-009  2.441535e-009 -8.955769e-009
  1.765535e-007  2.419743e-007  7.520455e-009  1.753990e-008
 -1.606739e-007 -7.952584e-008  4.155677e-009 -2.730054e-009
 -2.617459e-008 -3.023505e-008 -5.990180e-009  1.798653e-009
 -1.058722e-007 -1.241265e-008  1.166973e-008 -1.052592e-008
  6.815039e-008  4.828178e-008 -3.342743e-009  3.157396e-009
  2.609394e-008 -2.702616e-008  6.285526e-009 -4.599099e-009
  7.189897e-008

 -4.678798e-005  1.457296e-004  1.819660e-007  5.547717e-008
 -1.982404e-005 -2.103895e-005 -9.334880e-007 -1.132231e-007
 -1.358034e-005 -9.388746e-006  1.715914e-007  1.378840e-008
 -2.692921e-006  3.685847e-005  1.700033e-007 -2.115431e-008
  6.900957e-006  6.577270e-006 -1.136567e-007  2.431055e-007
  1.212177e-005 -2.096196e-006  1.236678e-007 -9.861383e-008
 -5.983909e-006  2.248820e-005  2.547052e-008  5.502712e-008
 -5.399267e-006 -1.637661e-005 -3.518803e-008 -1.688040e-007
  1.089629e-005  9.753178e-007 -1.413330e-008 -7.422729e-008
  6.575939e-006  1.493239e-005  5.052177e-008 -5.632920e-008
  8.537366e-006 -2.508450e-006 -1.332002e-008  4.345288e-008
 -4.981628e-006 -6.002760e-006 -4.283187e-008  6.495274e-008
 -4.765727e-006  4.187319e-006  1.134931e-008  5.691351e-009
  7.214140e-007 -9.446804e-006 -1.407953e-007 -1.606739e-007
  1.012417e-005  1.123141e-006 -1.935856e-009 -4.724793e-008
  8.779466e-007  6.487727e-006  3.142900e-009  1.139841e-008
  1.637367e-006 -8.195677e-006 -2.271920e-008  9.593785e-008
 -4.329292e-006 -2.144807e-006 -8.049658e-008  1.325031e-008
 -1.637481e-006  8.119237e-007 -5.700847e-008  2.998081e-008
  2.832501e-006

 -4.951479e-004 -7.277195e-004  1.994862e-006 -1.334471e-007
  3.728137e-005  1.342663e-004  9.651069e-007  1.173703e-006
 -1.740306e-004  1.405791e-004 -2.358437e-008  7.892632e-008
 -1.043511e-005 -1.829870e-004  1.364292e-007 -4.577492e-008
 -8.909455e-005  4.612191e-005 -1.657914e-007 -2.077021e-007
  2.672197e-005  5.189050e-005  2.770132e-007 -1.454862e-007
 -9.315471e-006 -3.138478e-005 -1.330788e-007  2.586393e-008
  2.693403e-005 -2.213693e-005  4.680252e-007 -3.463489e-008
 -3.155428e-005  1.131742e-004 -8.733197e-008  1.466168e-007
  1.881098e-005 -8.396104e-005  1.739206e-007  1.037145e-007
 -3.230689e-005  2.766937e-005 -5.085781e-008 -3.223953e-007
 -1.006151e-005  1.772915e-005  8.139302e-008 -1.063448e-007
  1.565257e-005 -3.753404e-006 -1.975712e-007 -1.173036e-007
  2.782517e-006 -1.641501e-005  4.269794e-007 -7.952584e-008
  1.123141e-006  6.273814e-005 -1.084944e-007  1.051725e-007
  2.891804e-006 -4.201166e-005  2.144425e-007  9.473595e-008
 -4.676384e-006  9.071732e-006 -4.300878e-008 -1.688040e-007
 -7.447975e-006  1.407178e-005 -5.808887e-009  8.227879e-008
  1.677796e-005 -9.057227e-006 -3.363802e-008  7.575349e-008
 -4.268161e-006

 -6.275110e-008  7.699423e-007  4.065921e-008 -4.447368e-008
 -1.704409e-006 -1.624018e-008 -4.950038e-008 -1.749274e-008
 -7.147604e-007 -7.625277e-008  4.006499e-008 -2.087164e-008
  6.195745e-007  3.127937e-007 -1.793111e-008  1.634198e-008
  4.304161e-007  6.627111e-007 -8.843437e-010 -7.841696e-009
 -2.355119e-007 -2.712152e-007 -8.011893e-009  1.908590e-008
 -1.554427e-007  2.065329e-007  2.150125e-008 -1.365506e-008
  4.713937e-008  3.347142e-008 -2.203004e-008  1.619093e-008
  5.345248e-007  1.081128e-007  3.518245e-008 -2.027749e-008
  4.366767e-008 -1.277154e-007 -1.242403e-008  7.386133e-009
  3.498508e-008  2.961461e-007  9.770963e-009 -1.248930e-008
 -1.976951e-010 -3.582480e-007 -1.188119e-008  8.944270e-009
  9.613961e-008  1.758704e-007  1.438772e-008 -7.674774e-009
  1.425985e-007 -6.134734e-008 -2.514260e-008  4.155677e-009
 -1.935856e-009 -1.084944e-007  3.384465e-008  3.335643e-009
  1.113714e-007 -1.081881e-007 -1.790778e-008 -5.004431e-009
 -5.309829e-008  1.200764e-007  1.576824e-008 -3.019123e-009
  6.621858e-008 -2.868660e-007 -8.935578e-009  2.986174e-009
 -4.295194e-008  7.733957e-008  9.004111e-009 -5.108244e-009
  2.190159e-008

 -2.982168e-006 -3.442527e-006  1.603277e-007  2.071812e-008
  2.924390e-008  3.807947e-007 -5.046928e-008 -1.316739e-007
 -1.384299e-006  8.786130e-007  6.762600e-008  3.649663e-008
  9.629085e-007 -1.303054e-006 -2.067527e-008 -1.942465e-008
 -7.841480e-007  6.619806e-007 -2.635236e-008  2.162859e-009
  3.698344e-007 -7.466203e-008 -1.409969e-008 -2.780747e-008
 -3.984373e-008 -1.956068e-007  1.960496e-008 -8.071271e-009
  3.691147e-008 -1.172682e-008 -1.797282e-008 -1.399511e-008
  5.446036e-008  3.767540e-007  9.261639e-009  2.320142e-008
  3.270668e-008 -5.954654e-007 -6.604590e-009  3.368561e-011
 -4.273378e-008  3.919890e-007 -2.274412e-008  7.652067e-009
 -4.253989e-008 -1.211022e-007 -3.059538e-009 -1.179639e-008
  2.035741e-007  4.360942e-008  7.266803e-009  5.226965e-009
 -1.290621e-007 -9.768841e-009 -5.132001e-009 -2.730054e-009
 -4.724793e-008  1.051725e-007  3.335643e-009  1.902711e-008
 -5.643230e-008 -3.296452e-007  6.715893e-009 -1.467155e-009
  4.559421e-008  2.700316e-007 -1.628474e-008  8.647774e-009
  1.032580e-007 -6.880507e-008  7.370052e-009 -7.791165e-009
  8.508404e-008  4.350352e-008  3.722427e-009 -1.089091e-009
 -1.846174e-007

 -2.832406e-005 -1.091954e-004  1.390697e-007 -1.482643e-007
  1.922449e-006  3.181045e-005 -6.160642e-007 -8.941908e-008
 -4.019054e-005 -1.482452e-006  2.694862e-007 -1.866986e-008
 -1.719433e-005 -2.028330e-005  1.235914e-008  2.666269e-008
 -1.224123e-005  1.055622e-005 -6.374028e-008  8.167787e-008
 -5.698355e-006  1.283249e-005  2.698129e-008  9.719015e-008
 -5.588268e-006 -7.583066e-006  3.978504e-008  1.660065e-008
 -7.124965e-007  9.911528e-006 -1.172188e-007  6.913202e-008
 -7.704796e-006  6.243481e-006  1.565063e-007 -5.894650e-008
  8.809539e-006 -3.882558e-006  2.918222e-009 -1.130012e-008
 -5.186174e-006  9.552459e-006  5.800522e-008 -2.752427e-009
  2.914960e-006  2.082767e-006 -3.651770e-008  2.162089e-008
 -2.439971e-006 -1.171119e-006  4.550616e-008 -2.424216e-008
  3.742570e-006  3.057129e-006 -1.410896e-007 -2.617459e-008
  8.779466e-007  2.891804e-006  1.113714e-007 -5.643230e-008
  7.281020e-006 -2.906187e-006 -3.917912e-008 -8.812570e-009
 -8.853567e-007  4.893424e-006  7.240959e-008 -6.595988e-009
  2.348557e-006 -3.522809e-006 -4.113708e-008 -8.632040e-009
 -9.239220e-007 -1.531511e-009  1.094734e-008 -7.399758e-009
  1.144359e-006

  4.138412e-004  1.064212e-003 -4.086799e-006 -1.706446e-008
 -3.767646e-005 -2.150542e-004 -3.635547e-008  1.286099e-006
  1.873613e-004 -1.437430e-004 -1.241611e-006 -5.609122e-007
 -1.564842e-006  2.805838e-004  5.711346e-007  1.935174e-007
  7.354778e-005 -8.325859e-005  3.441961e-007  1.822076e-007
 -2.253917e-005 -4.057463e-005  4.399286e-007  3.290335e-007
 -1.722652e-006  8.481379e-005 -7.395191e-007  1.160969e-007
 -2.690952e-005 -2.222885e-005  3.897367e-007 -9.191191e-008
  3.481417e-005 -8.871054e-005 -4.750219e-007 -4.414972e-007
 -1.969703e-005  1.213245e-004  1.671260e-007 -5.059806e-008
  3.579372e-005 -5.219222e-005  3.526385e-007  4.925679e-008
 -6.612581e-006 -5.886047e-007 -1.071611e-007  2.892193e-007
 -2.398002e-005  1.633324e-005 -6.214324e-008  7.515348e-010
 -1.877924e-006  4.262798e-007 -3.024168e-007 -3.023505e-008
  6.487727e-006 -4.201166e-005 -1.081881e-007 -3.296452e-007
 -2.906187e-006  6.364116e-005 -3.171544e-007 -2.306730e-009
  8.744757e-006 -3.117147e-005  2.517249e-007  1.817407e-007
 -1.530323e-006  6.560245e-006 -2.452539e-007 -1.005751e-008
 -1.407451e-005  7.440515e-006 -1.234298e-007  1.314766e-007
  1.037759e-005

 -3.256426e-006 -3.457617e-006  8.417199e-008  3.975276e-008
  2.599640e-007  5.713660e-007 -5.366512e-009 -7.084158e-008
 -7.155026e-007  1.000633e-006  2.814773e-008  3.080564e-008
  1.013315e-007 -1.116205e-006  3.262715e-009 -2.145308e-008
 -7.159764e-007  1.557977e-007 -1.518135e-008  8.699305e-009
  3.436912e-007  1.619119e-007 -8.630628e-009 -2.328346e-008
  8.234796e-008 -2.169161e-007  3.118711e-009  6.617454e-009
  1.883493e-007 -3.471600e-009 -3.795133e-009 -1.727367e-008
 -2.725134e-007  4.311123e-007 -1.110902e-008  2.516848e-008
  1.490013e-007 -5.235992e-007  9.879236e-009 -7.867859e-009
 -1.570828e-007  1.698169e-007 -1.862679e-008  1.586561e-008
  2.210286e-008  1.073435e-007  4.997708e-009 -1.285063e-008
  1.925746e-007 -6.710580e-008 -4.676503e-009  1.038827e-008
 -1.090731e-007  3.115500e-010  9.853528e-009 -5.990180e-009
  3.142900e-009  2.144425e-007 -1.790778e-008  6.715893e-009
 -3.917912e-008 -3.171544e-007  2.175814e-008  2.121950e-009
  3.387566e-008  2.079832e-007 -1.876856e-008  2.523303e-009
  2.342264e-008  3.239002e-008  1.069244e-008 -3.412110e-009
  8.398986e-008 -3.055515e-008 -3.405385e-009  1.263363e-009
 -1.187951e-007

 -4.212478e-007 -1.934563e-006 -2.846324e-008  6.921558e-009
  7.287311e-007  6.636913e-007  7.138613e-008  2.129241e-008
 -3.606807e-007 -1.770300e-007 -2.581261e-008 -9.159337e-009
 -2.586170e-007 -3.484829e-007  1.504596e-008 -5.614536e-009
 -3.522090e-007  2.195094e-007 -7.898907e-009 -1.189859e-008
  1.698466e-007  1.871750e-007  6.152623e-009 -5.112210e-009
 -1.731424e-007 -1.569657e-008 -1.837792e-008  1.708502e-009
 -1.243650e-007  4.927176e-008  1.980663e-008 -6.546960e-010
 -2.242349e-007  1.274693e-007 -1.115283e-008  4.941464e-009
  9.166345e-008 -4.546679e-008  3.331330e-009  2.391280e-009
 -6.345238e-008  1.425785e-007 -4.733882e-009 -1.602175e-009
  7.966586e-008  1.110416e-008  4.135367e-009  2.186144e-010
 -3.486385e-008  4.481200e-008 -9.668806e-009 -1.779955e-009
  3.614031e-009  1.798269e-008  1.259879e-008  1.798653e-009
  1.139841e-008  9.473595e-008 -5.004431e-009 -1.467155e-009
 -8.812570e-009 -2.306730e-009  2.121950e-009  9.772780e-009
  3.531578e-008 -4.595772e-008 -6.973418e-010 -3.901536e-009
  2.099511e-008  6.540196e-008  8.705049e-010  5.216172e-009
  8.362780e-008 -3.597399e-008 -3.391566e-009 -5.308443e-009
  3.571334e-008

  3.271876e-005  2.292586e-004  9.607733e-007  2.380568e-007
  4.531176e-005 -6.218334e-005 -2.829473e-007 -8.845741e-009
  3.128267e-005 -9.075539e-006  2.976694e-007  4.449571e-008
  1.848994e-005  4.379798e-005  1.358148e-007 -2.040072e-007
  3.405298e-006 -4.509697e-006 -3.053639e-008  4.865335e-008
  1.565762e-006 -1.595674e-005  1.494829e-007 -2.694041e-007
 -1.735090e-005  2.940464e-005 -2.676217e-008  2.368347e-008
 -2.863799e-006 -1.831819e-005  6.262194e-008 -2.319534e-007
  1.206845e-006 -3.361742e-006 -1.131071e-007  9.619531e-008
 -2.478017e-006  1.501211e-005  9.337674e-008 -4.931935e-008
  9.715479e-006  1.931962e-007 -1.141524e-007  1.019904e-007
 -4.925094e-007 -2.661478e-006  6.540522e-008 -5.968339e-008
 -4.352135e-006  1.025760e-005 -8.340032e-009  4.723947e-008
 -3.827291e-006 -6.958540e-006  1.133677e-008 -1.058722e-007
  1.637367e-006 -4.676384e-006 -5.309829e-008  4.559421e-008
 -8.853567e-007  8.744757e-006  3.387566e-008  3.531578e-008
  8.764248e-006 -3.014345e-006 -1.242494e-007  3.004360e-008
  1.386032e-007  5.738114e-007  4.290451e-008 -2.277481e-008
 -6.584220e-007  1.793508e-006 -6.424062e-008  5.543460e-008
 -9.104007e-007

 -2.210509e-004 -7.134947e-004  3.220732e-006  2.763512e-007
  3.395621e-005  1.652120e-004 -3.267026e-007 -2.107760e-006
 -1.437948e-004  6.009176e-005  1.328390e-006  7.055451e-007
 -7.688276e-006 -1.905194e-004 -6.522885e-007 -3.418166e-007
 -6.702865e-005  7.436839e-005 -3.684316e-007  1.285394e-007
  9.153064e-006  1.756367e-005 -2.544078e-007 -3.398855e-007
 -5.823948e-006 -5.752128e-005  4.801777e-007 -1.433193e-008
  2.868155e-006  4.672569e-005 -2.547726e-007 -7.739231e-008
 -2.883717e-005  2.900982e-005  2.944528e-007  5.646629e-007
  1.422807e-005 -7.190640e-005 -1.174775e-007 -3.371555e-008
 -2.303862e-005  5.751103e-005 -4.238839e-007  1.876690e-007
  1.697061e-005 -7.034635e-006  2.419786e-007 -3.951528e-007
  7.724502e-006 -2.869023e-006  4.218839e-008  8.096519e-008
 -3.771172e-006  1.785993e-005  2.069351e-007 -1.241265e-008
 -8.195677e-006  9.071732e-006  1.200764e-007  2.700316e-007
  4.893424e-006 -3.117147e-005  2.079832e-007 -4.595772e-008
 -3.014345e-006  3.729379e-005 -2.611354e-007 -1.262625e-007
  1.033321e-005 -1.320524e-005  3.309237e-007 -2.217282e-007
  4.599236e-006  3.685557e-006  5.326254e-009 -3.192269e-008
 -7.843668e-006

  3.988480e-006  3.326216e-006 -1.640571e-007 -5.196359e-008
 -8.108966e-007 -4.795131e-007  9.523991e-008  1.755594e-007
  1.183746e-006 -6.343951e-007 -6.933585e-008 -6.804283e-008
 -8.725025e-007  1.394949e-006  7.605380e-009  3.210659e-008
  7.970946e-007 -6.495157e-007  3.948071e-008 -2.084927e-008
 -7.652343e-007  7.414997e-008  4.146640e-009  4.377333e-008
 -3.258765e-008  2.326760e-007 -1.372961e-008  1.573169e-009
  1.996173e-007  1.194103e-007  1.962689e-008  2.907939e-008
  9.199057e-008 -1.203781e-007  5.916915e-009 -3.883579e-008
 -2.005868e-007  4.761917e-007 -3.146140e-009  8.893565e-009
 -5.437975e-008 -4.247607e-007  4.110095e-008 -2.189415e-008
 -1.903452e-008  1.529179e-007 -1.505796e-008  1.955921e-008
 -8.189875e-008 -1.942554e-008  3.253076e-009 -1.369190e-008
  2.204502e-007  4.552900e-008 -2.412354e-009  1.166973e-008
 -2.271920e-008 -4.300878e-008  1.576824e-008 -1.628474e-008
  7.240959e-008  2.517249e-007 -1.876856e-008 -6.973418e-010
 -1.242494e-007 -2.611354e-007  3.508313e-008 -1.408215e-008
 -8.070584e-008  8.043666e-008 -2.019978e-008  1.142689e-008
 -4.101481e-008 -5.574730e-008  5.677806e-009 -2.466705e-009
  1.871629e-007

 -1.084618e-006  6.212297e-006  7.269192e-008  2.350478e-008
 -9.857978e-008 -1.416788e-006 -9.705404e-008 -8.778055e-008
  6.657512e-008 -6.181492e-007  4.806087e-008  3.411838e-008
  4.661648e-007  1.279622e-006 -3.584706e-009 -1.507792e-008
  2.239756e-007 -2.932104e-007 -1.585232e-008  1.627427e-008
  4.447328e-007 -7.634549e-008 -4.886903e-009 -2.224446e-008
  2.100164e-007  3.925926e-007  1.088784e-008 -3.311590e-009
 -1.349490e-007 -5.245161e-007 -2.229656e-008 -1.666938e-008
  3.543778e-007 -4.818261e-007  6.229409e-009  9.065676e-009
  1.216285e-007  5.293945e-007 -4.213542e-009 -4.560960e-009
  3.327033e-007 -3.312971e-007 -1.404214e-008  1.104689e-008
 -1.244423e-007 -7.420141e-008 -1.967093e-009 -4.956553e-009
 -1.514955e-007 -9.790210e-008  4.362330e-009  5.878669e-009
 -6.171140e-008 -1.958043e-007 -1.338353e-008 -1.052592e-008
  9.593785e-008 -1.688040e-007 -3.019123e-009  8.647774e-009
 -6.595988e-009  1.817407e-007  2.523303e-009 -3.901536e-009
  3.004360e-008 -1.262625e-007 -1.408215e-008  1.968109e-008
 -5.873492e-008 -5.210185e-008  3.414363e-009 -8.152017e-009
 -1.216797e-007  3.844244e-008  4.869946e-010  4.854021e-009
 -7.116204e-008

  5.768288e-005 -8.228074e-005  8.190234e-007  1.432593e-007
  1.884243e-006  2.844426e-005  2.352995e-007 -1.337702e-006
 -1.722130e-005 -1.341073e-005  4.064607e-007  3.437152e-007
 -1.499247e-005 -1.446363e-005 -2.073848e-007 -1.551422e-007
 -1.646536e-005  8.830038e-006 -3.106930e-007 -3.567398e-008
 -1.274981e-005  4.617589e-006  1.473340e-008 -1.762575e-007
 -6.777120e-006 -7.408363e-006 -3.294567e-008 -4.849315e-008
 -5.941595e-006  2.574359e-005  3.841901e-008 -2.028766e-008
 -1.121698e-005 -6.975586e-006  5.469938e-008  3.143765e-007
 -1.391560e-006 -2.182976e-006 -8.692416e-008  4.465054e-008
 -4.278393e-006  1.335037e-005 -1.477997e-007  8.375809e-008
  1.032628e-005  2.261612e-006  5.960354e-008 -1.472275e-007
  1.981826e-006  1.831292e-006  5.458993e-008  4.896724e-008
 -6.187530e-007  1.372099e-005  6.276561e-008  6.815039e-008
 -4.329292e-006 -7.447975e-006  6.621858e-008  1.032580e-007
  2.348557e-006 -1.530323e-006  2.342264e-008  2.099511e-008
  1.386032e-007  1.033321e-005 -8.070584e-008 -5.873492e-008
  9.890612e-006 -3.004970e-006  1.285974e-007 -9.444736e-008
  1.871442e-007  2.119805e-006  2.058185e-008 -6.033813e-008
 -1.111706e-006

  7.694389e-005  9.180339e-005 -1.637655e-006  6.646550e-009
  1.601928e-005 -4.587748e-005  1.731235e-006  1.040120e-006
  5.024592e-005  1.438521e-005 -9.988280e-007 -1.459137e-007
 -1.908059e-005  3.484648e-005  3.176078e-007  8.207829e-008
 -1.013965e-005 -5.100617e-005  1.563787e-007 -2.665485e-007
 -1.754733e-005  2.209716e-005  3.635187e-007  2.670966e-008
  2.528344e-006  8.448689e-006 -7.419904e-007 -5.923978e-009
  2.062154e-006 -1.556717e-005  7.533993e-007 -6.131123e-008
 -6.681500e-006  2.090714e-005 -4.397970e-007 -4.567256e-008
 -1.545751e-005  1.039846e-005  1.575464e-007  1.597898e-007
 -3.053687e-006 -2.637013e-005  2.682618e-007 -2.438154e-007
 -1.185575e-005  3.055031e-005 -7.894188e-008  9.282744e-008
  4.842265e-006 -5.452169e-006 -1.730179e-007 -6.751550e-008
 -3.468324e-006  5.212877e-007  2.746049e-007  4.828178e-008
 -2.144807e-006  1.407178e-005 -2.868660e-007 -6.880507e-008
 -3.522809e-006  6.560245e-006  3.239002e-008  6.540196e-008
  5.738114e-007 -1.320524e-005  8.043666e-008 -5.210185e-008
 -3.004970e-006  2.487938e-005 -1.257906e-007  5.421939e-008
  5.265758e-006 -9.551756e-006 -6.158848e-008  8.258841e-008
  4.783014e-007

 -1.973878e-006 -5.432135e-006  8.737345e-008  2.535590e-008
  5.772301e-007  1.307222e-006 -3.526693e-008 -8.169092e-008
 -8.682759e-007  4.457964e-007  2.831049e-008  3.906973e-008
  3.431372e-007 -1.464975e-006 -6.037170e-009 -1.595339e-008
 -6.252306e-007  5.391104e-007 -2.242994e-008  1.188942e-008
  2.352558e-007 -4.116421e-008  4.566570e-009 -2.276741e-008
 -2.596359e-008 -4.124656e-007  6.780356e-009 -4.615002e-010
 -1.675664e-008  3.506577e-007 -6.322947e-009 -1.297542e-008
 -2.311759e-007  1.198782e-007 -6.404800e-009  2.533142e-008
  1.325267e-007 -5.764916e-007  2.346424e-009 -6.801430e-009
 -1.830650e-007  4.941786e-007 -2.520088e-008  1.317314e-008
  1.614360e-007 -1.594470e-007  1.787463e-008 -1.482831e-008
  1.087699e-007  8.946540e-008 -3.572888e-009  6.256793e-009
 -7.054561e-008  1.147052e-007  7.851790e-009 -3.342743e-009
 -8.049658e-008 -5.808887e-009 -8.935578e-009  7.370052e-009
 -4.113708e-008 -2.452539e-007  1.069244e-008  8.705049e-010
  4.290451e-008  3.309237e-007 -2.019978e-008  3.414363e-009
  1.285974e-007 -1.257906e-007  1.818261e-008 -7.072846e-009
  3.620350e-008  9.857699e-008 -3.681827e-009  5.556277e-010
 -1.075817e-007

  1.167401e-006  5.280991e-007 -5.515402e-008 -2.091368e-008
  4.931282e-007 -3.114689e-007  5.292602e-008  9.177099e-008
  1.078149e-006 -1.057127e-007 -3.110002e-008 -3.357378e-008
 -1.693527e-007  1.979081e-007  1.621344e-008  1.208588e-008
  5.214363e-007 -2.771045e-007  1.301692e-008 -1.784464e-008
 -1.382650e-007 -3.868154e-008  3.934924e-009  1.817719e-008
 -3.574241e-008 -8.663411e-008 -1.026320e-008 -3.195791e-009
  9.803750e-008 -2.202462e-007  9.749964e-009  1.356944e-008
  9.534033e-008  5.505867e-008 -4.642389e-010 -1.629901e-008
 -6.209338e-008  2.707833e-008  3.966386e-009  3.859937e-009
  3.359865e-008 -2.554354e-007  1.325189e-008 -7.594764e-009
 -1.113481e-008 -9.174682e-010 -3.819864e-009  9.253927e-009
 -7.754226e-009 -1.013318e-007 -3.967692e-009 -5.064730e-009
  7.136475e-008 -1.449914e-007  5.428239e-011  3.157396e-009
  1.325031e-008  8.227879e-008  2.986174e-009 -7.791165e-009
 -8.632040e-009 -1.005751e-008 -3.412110e-009  5.216172e-009
 -2.277481e-008 -2.217282e-007  1.142689e-008 -8.152017e-009
 -9.444736e-008  5.421939e-008 -7.072846e-009  1.373801e-008
  3.736299e-008 -9.897763e-008  5.200676e-011 -5.878387e-009
  7.218210e-008

 -1.353751e-004 -2.402966e-004  1.084560e-006 -7.720043e-008
  3.526185e-005  3.801061e-005  8.396315e-007  4.012952e-008
 -4.186412e-005  5.293367e-005  4.495842e-008  1.046183e-007
  1.119045e-006 -6.685183e-005 -2.157425e-008 -8.526849e-008
 -3.506709e-005  1.580342e-005 -1.313889e-007 -2.241378e-007
  9.244730e-007  1.096665e-005  9.334154e-008 -1.143947e-007
 -3.872500e-007 -8.868345e-006 -4.480364e-008 -7.452168e-008
  4.758826e-006 -1.608306e-006  3.041877e-007 -2.239744e-009
 -1.285108e-005  3.542521e-005 -3.033799e-008  1.718980e-007
 -3.226714e-007 -3.061719e-005  6.373806e-009  9.736332e-008
 -9.922726e-006  1.195624e-005 -5.811223e-008 -1.540811e-007
 -8.003096e-007  5.990495e-006  4.657734e-008 -4.230272e-008
  1.035677e-005  7.830698e-007 -6.014421e-008 -7.579483e-008
 -1.848932e-006 -1.283446e-006  2.682083e-007  2.609394e-008
 -1.637481e-006  1.677796e-005 -4.295194e-008  8.508404e-008
 -9.239220e-007 -1.407451e-005  8.398986e-008  8.362780e-008
 -6.584220e-007  4.599236e-006 -4.101481e-008 -1.216797e-007
  1.871442e-007  5.265758e-006  3.620350e-008  3.736299e-008
  8.611190e-006 -3.151251e-006 -2.940475e-009 -5.258242e-008
 -2.905057e-006

 -4.987059e-005  9.348930e-005  7.350031e-007  6.239095e-008
 -5.701409e-006 -4.546512e-006 -3.051810e-007 -4.111997e-007
 -1.027112e-005 -1.788030e-005  3.016110e-007  1.667213e-007
  1.541572e-005  1.886245e-005 -8.702411e-008 -1.345061e-007
 -4.004960e-006  1.661162e-005 -9.088044e-008  1.222742e-007
  1.306623e-005 -2.093293e-005 -4.841841e-008 -1.197500e-007
 -3.912243e-006  1.522274e-005  1.984714e-007  7.822650e-009
 -2.334354e-006  1.428208e-006 -1.307384e-007 -9.688480e-008
  5.675238e-006 -1.775253e-005  2.819524e-008  1.221926e-007
  5.908722e-006  9.795579e-006 -1.392400e-008 -1.132232e-007
  5.567661e-006  9.225284e-006 -1.869070e-007  1.252636e-007
  5.674009e-006 -1.717440e-005  1.055886e-007 -1.208024e-007
 -5.661820e-006  1.232808e-005  4.308166e-008  5.674851e-008
 -6.370494e-007 -2.179497e-006 -5.235039e-008 -2.702616e-008
  8.119237e-007 -9.057227e-006  7.733957e-008  4.350352e-008
 -1.531511e-009  7.440515e-006 -3.055515e-008 -3.597399e-008
  1.793508e-006  3.685557e-006 -5.574730e-008  3.844244e-008
  2.119805e-006 -9.551756e-006  9.857699e-008 -9.897763e-008
 -3.151251e-006  1.030084e-005  1.826026e-008  4.089560e-008
  5.428808e-007

 -3.532615e-007  2.714635e-006  5.759470e-008 -1.088082e-008
 -1.033985e-006 -5.534996e-007 -1.009380e-008 -1.527859e-008
  1.328694e-007  3.169352e-007  2.765487e-008 -2.919751e-009
  2.885174e-007  8.591454e-007 -9.994682e-009  1.291036e-009
  5.876198e-007 -1.327742e-007 -8.533022e-010 -9.046554e-009
 -3.008086e-007 -2.459479e-007 -9.600965e-009 -1.076322e-009
 -4.915306e-008  1.947507e-007  1.319434e-008 -6.432925e-009
  5.463469e-007 -7.410129e-008 -1.197820e-008  4.588730e-009
  2.087165e-007  9.474031e-008  1.301129e-008 -3.209937e-009
  4.148776e-008 -1.987675e-008 -6.608733e-009  1.530095e-009
  2.097946e-008 -1.966094e-007  4.276836e-009 -4.767869e-009
 -9.949973e-008 -1.094078e-007 -9.702289e-009  1.614691e-009
  1.311360e-007  1.960650e-008  1.211130e-008 -3.091305e-009
  1.111191e-007 -6.149471e-008 -8.509014e-009  6.285526e-009
 -5.700847e-008 -3.363802e-008  9.004111e-009  3.722427e-009
  1.094734e-008 -1.234298e-007 -3.405385e-009 -3.391566e-009
 -6.424062e-008  5.326254e-009  5.677806e-009  4.869946e-010
  2.058185e-008 -6.158848e-008 -3.681827e-009  5.200676e-011
 -2.940475e-009  1.826026e-008  1.120283e-008 -1.900915e-009
 -3.652937e-008

 -1.002527e-006  9.545428e-007 -1.819978e-008  3.234572e-009
 -3.560442e-007 -2.518939e-007 -3.709686e-008  1.347964e-008
 -2.167390e-007 -1.339278e-009 -4.369454e-009  4.031351e-009
  1.552467e-008  1.286794e-007 -1.428683e-009  1.682493e-009
 -9.018436e-008 -1.495253e-007  1.128319e-008  1.357067e-008
  3.654817e-007  3.297033e-008  4.518032e-009 -8.890082e-010
 -1.503478e-007  1.588944e-007  2.419732e-009  4.495815e-009
  9.190702e-009 -2.122924e-007 -5.675948e-009 -6.719349e-009
 -1.858878e-007  2.328933e-009 -3.787108e-009 -2.158799e-009
 -2.454837e-008  1.404035e-007  2.253880e-009 -3.511778e-009
  5.392866e-008 -6.026226e-008  6.221465e-009  3.458091e-009
 -2.634001e-008  1.299840e-007 -8.306950e-011 -2.391257e-009
 -1.460896e-007  4.487077e-008  2.301358e-009  3.321025e-009
 -7.866790e-008 -9.392621e-008 -4.284577e-009 -4.599099e-009
  2.998081e-008  7.575349e-008 -5.108244e-009 -1.089091e-009
 -7.399758e-009  1.314766e-007  1.263363e-009 -5.308443e-009
  5.543460e-008 -3.192269e-008 -2.466705e-009  4.854021e-009
 -6.033813e-008  8.258841e-008  5.556277e-010 -5.878387e-009
 -5.258242e-008  4.089560e-008 -1.900915e-009  1.230443e-008
 -1.941740e-008

  8.843496e-005  8.736897e-005 -1.664979e-006 -2.572174e-007
 -3.208150e-005 -2.429292e-006  4.183581e-007  8.748874e-007
  4.409014e-006 -3.339588e-005 -6.261677e-007 -4.078120e-007
 -1.665752e-005  3.735695e-005  2.427401e-007  2.130739e-007
  1.508884e-005 -9.835502e-006  1.305584e-007 -3.085367e-008
 -5.116598e-006  3.547770e-006  1.127847e-007  2.866350e-007
 -1.099438e-007  5.267742e-006 -2.039013e-007  4.715726e-008
 -4.133216e-006  5.103010e-006  1.382424e-007  1.435717e-007
  2.085675e-006 -1.395039e-005 -6.295746e-008 -2.400848e-007
 -1.277866e-006  2.106569e-005  7.059889e-008  2.235867e-008
  1.490949e-006 -8.827922e-006  1.826409e-007 -8.785580e-008
 -5.845598e-007  1.308261e-006  2.212846e-009  1.525605e-007
 -5.822060e-006  6.500009e-007 -6.334008e-008 -7.860518e-008
  5.675211e-006  1.890412e-006 -5.247442e-008  7.189897e-008
  2.832501e-006 -4.268161e-006  2.190159e-008 -1.846174e-007
  1.144359e-006  1.037759e-005 -1.187951e-007  3.571334e-008
 -9.104007e-007 -7.843668e-006  1.871629e-007 -7.116204e-008
 -1.111706e-006  4.783014e-007 -1.075817e-007  7.218210e-008
 -2.905057e-006  5.428808e-007 -3.652937e-008 -1.941740e-008
  7.177568e-006


[EIGEN VALUE]
  4.321180e-002  9.247290e-004  4.628476e-004  3.195390e-004
  1.337978e-004  7.238833e-005  5.710907e-005  4.717550e-005
  3.237485e-005  1.453146e-005  1.164472e-005  8.400458e-006
  5.122868e-006  3.849581e-006  2.484079e-006  2.039357e-006
  1.380830e-006  1.027132e-006  7.064481e-007  4.729375e-007
  4.112181e-007  3.261973e-007  2.284278e-007  1.129138e-007
  6.929970e-008  3.240160e-008  2.480711e-008  1.701028e-008
  1.589115e-008  1.225682e-008  1.107166e-008  8.482317e-009
  5.198688e-009  4.084406e-009  2.589710e-009  2.320021e-009
  1.883286e-009  1.538820e-009  8.151156e-010  5.820950e-010
  4.398678e-010  3.447466e-010  2.384088e-010  1.716661e-010
  1.031927e-010  5.352198e-011  3.564549e-011  1.752461e-011
  5.159277e-012  2.686660e-022  7.783185e-023 -2.908857e-024
 -2.887505e-023 -4.328720e-023 -1.828834e-022 -4.035947e-022
 -3.546709e-021


[EIGEN VECTOR]
57 57

  9.345109e-001 -9.503810e-004  2.339204e-004 -2.151922e-001
 -7.978271e-004  3.363308e-004 -5.230718e-002  7.701718e-005
 -1.306793e-004  2.315681e-001  2.103894e-005  9.375911e-005
 -6.461141e-002  2.523541e-004  1.098701e-004 -3.197791e-002
  5.113595e-005  8.633548e-005  8.220619e-002 -1.593298e-004
  6.830025e-005 -4.156030e-002 -7.248459e-005 -7.809070e-005
 -3.360170e-002  1.858627e-006 -2.262718e-004  7.592970e-002
 -8.370377e-005 -6.802831e-005 -4.271958e-002  2.515141e-004
  1.829543e-005  1.063743e-003 -2.285726e-004  1.765680e-004
  1.237166e-002  1.151418e-004  3.914978e-005 -1.028165e-002
 -2.160160e-004 -2.297136e-005 -1.801809e-002  1.744258e-005
 -8.776594e-005  2.650944e-002 -8.738806e-005 -4.767160e-005
 -1.787528e-002  8.543300e-005  1.526380e-004  2.505855e-003
 -1.361648e-004  1.496370e-005  2.217729e-003  6.654234e-005
  2.370791e-005

  3.602475e-002  1.783015e-002 -1.378747e-004 -3.168357e-001
 -3.027492e-003 -1.044461e-003  7.131494e-001  6.149475e-003
  1.424184e-003 -2.035132e-001 -1.889800e-003 -1.092097e-003
  7.654980e-002  4.760167e-004 -9.014421e-004 -6.287689e-003
 -4.865826e-004 -1.276989e-003  1.507111e-001  2.191531e-003
 -6.575127e-004 -2.535606e-001 -5.694523e-005 -8.369578e-004
  3.856812e-001  1.263322e-003  5.376977e-004 -2.083914e-001
 -4.943555e-004  3.167912e-004  4.046707e-002  1.341791e-004
 -1.198739e-003  3.104717e-002 -7.876819e-004 -1.233150e-004
  3.817949e-002  9.548380e-004 -2.054153e-004 -1.132904e-001
  6.338956e-004 -6.967093e-004  1.665768e-001  6.643984e-005
  1.105424e-003 -1.273031e-001  1.061474e-003 -2.737827e-004
  2.235924e-002 -7.778418e-004 -2.230339e-004  3.230511e-002
  1.103288e-004  5.834410e-005 -2.126073e-002  4.434747e-004
  1.465068e-004

  1.201775e-001  1.390101e-002  2.863845e-003  4.395936e-001
 -7.464680e-003 -1.020432e-002 -6.865335e-003  6.477267e-003
  8.834430e-004  4.808514e-002  1.342040e-003 -2.415939e-003
  6.584987e-001 -5.691347e-003  1.654638e-003 -1.292389e-001
  1.135867e-003 -2.615630e-003  3.072490e-001  1.123239e-003
  1.512787e-003 -3.517988e-002 -1.566222e-003 -1.962718e-003
  5.605727e-002  8.794483e-004  1.411542e-003 -4.995745e-002
  6.518836e-004 -8.011168e-004  3.156881e-001 -4.199123e-003
  7.110806e-004 -2.627417e-001  1.765504e-003 -7.413643e-004
  1.805803e-001  4.125445e-004  4.764933e-004 -7.033224e-002
 -6.252718e-004 -7.229178e-004 -2.564266e-002  2.007495e-003
  6.936650e-004 -2.047812e-003 -3.038732e-004  4.254254e-004
  7.090567e-002 -7.801952e-004  2.546833e-005 -1.364557e-001
  7.861972e-004 -8.268654e-004  8.543112e-002  2.642409e-004
 -2.031318e-004

  2.758531e-002  1.648490e-002 -2.738309e-003 -4.054881e-001
 -1.171102e-002 -7.237800e-003 -5.439862e-002  7.001553e-003
  1.760541e-003 -4.982521e-001 -2.673411e-003 -9.391171e-004
  1.391601e-001  1.999758e-003  3.712864e-004 -5.055547e-001
 -4.440476e-003 -1.145728e-003 -1.987411e-001  8.367024e-003
 -2.275879e-003 -2.188694e-004 -6.809463e-003  2.566328e-004
 -3.832299e-001  3.307504e-003  3.353669e-004 -5.329804e-002
 -1.521635e-003 -2.440714e-004  7.575280e-002 -1.576572e-003
  1.960059e-003 -2.278654e-001  3.498734e-004 -7.873831e-004
  1.990975e-002  1.290670e-003  9.165457e-004 -2.004612e-002
 -2.365606e-003 -8.410468e-004 -1.873805e-001  6.503177e-004
  1.473565e-003  2.480058e-002 -1.036378e-004 -8.488802e-004
  5.571752e-002 -1.929582e-003  7.956799e-004 -1.307256e-001
  9.412934e-004 -1.217954e-004  6.599904e-002 -2.750331e-004
 -2.037319e-004

 -1.115210e-001 -3.779794e-003 -4.815449e-003 -6.417578e-002
 -2.333975e-003  2.513037e-002 -4.239888e-001 -1.040088e-002
 -3.278127e-003  7.615881e-002  1.524938e-002  2.608127e-003
 -1.001811e-001 -4.324220e-003  1.565142e-003 -2.073324e-001
  6.457855e-003 -9.487237e-004  9.370399e-002 -3.653714e-003
 -4.468725e-005 -6.393339e-001  6.428552e-004 -7.282489e-004
  1.689068e-001 -3.547489e-003 -3.552469e-003 -5.123768e-002
  6.493714e-003 -1.029005e-003 -1.395770e-001 -2.667964e-003
 -8.711869e-005 -1.809754e-001  2.477815e-003  1.180369e-003
  7.619838e-002 -3.645432e-003 -8.747178e-004 -3.675036e-001
 -2.334939e-003 -2.026855e-003  1.929434e-001 -2.457038e-004
 -1.320963e-003  4.952230e-002 -1.500565e-003  1.208508e-003
 -2.397985e-001  5.796279e-004  1.423829e-003  6.790632e-002
 -1.624256e-003  2.652549e-003 -6.455855e-003 -1.026230e-003
  9.679063e-004

  3.644158e-002 -4.922189e-003 -7.375186e-003  4.131470e-001
  4.181868e-003 -1.341572e-003  3.888282e-001 -4.840533e-003
 -8.164537e-004  2.991181e-001 -1.089347e-003  6.248422e-003
 -1.924091e-001  9.987408e-005 -3.201406e-003 -3.480761e-001
 -9.067228e-003  4.547980e-003 -2.571237e-001  1.078211e-002
 -2.438433e-003 -4.119738e-003 -9.109590e-003  4.734427e-003
 -1.670205e-001  5.394925e-003 -2.784203e-003 -2.009393e-001
 -2.282357e-003 -2.333023e-003 -3.644982e-001  9.021751e-004
 -2.257505e-003 -2.908248e-001 -1.938214e-003  2.222530e-003
 -1.249823e-001  4.324968e-003 -1.196407e-003 -1.116387e-001
 -1.543788e-003  5.892665e-003 -7.428164e-002  5.653171e-004
 -1.215303e-003 -1.581382e-001  1.350109e-003 -2.213562e-003
 -6.547442e-002  1.889027e-003 -1.157163e-003 -1.124598e-001
  8.857269e-004  1.488184e-003  3.290470e-002  6.043725e-003
 -1.741108e-003

 -7.743044e-002  2.685689e-002 -9.121051e-003 -5.258895e-002
  3.408279e-002 -5.461869e-003 -1.114574e-001 -4.724522e-003
  6.516212e-003  1.741200e-001  1.220290e-003  1.692872e-003
 -4.621298e-001 -9.217594e-003 -2.102876e-003 -4.023801e-001
  8.901679e-003 -1.927718e-003  2.797060e-001 -5.346966e-003
 -2.686831e-003  2.426288e-001  1.297354e-002  3.967641e-004
  2.489618e-001 -6.980836e-003  8.517376e-003 -2.694025e-001
  5.725256e-003 -8.787959e-004  2.558127e-001 -3.937250e-003
 -1.001845e-003 -4.963852e-002  5.196274e-003 -5.033221e-003
  3.623908e-001  6.293101e-004 -3.182706e-003  1.793691e-001
  5.285575e-003  5.498453e-003 -4.191256e-002  2.029985e-003
  5.644157e-004 -1.431022e-002  6.895574e-004 -1.875138e-004
  2.328357e-001  1.805259e-003 -7.069865e-003  1.807171e-002
  4.334728e-003 -1.718879e-003  1.031342e-001  2.033195e-003
 -1.014203e-003

 -3.958407e-002 -5.128659e-002 -9.289193e-003  1.186737e-001
  4.856447e-002  3.022730e-002  2.955317e-001 -3.549011e-002
 -1.060411e-002 -1.017617e-001  6.579787e-003 -5.267452e-004
 -9.859330e-002  6.318202e-003 -6.019329e-003 -1.809123e-001
  5.220933e-003  4.095751e-003  3.130279e-001 -6.625832e-003
  3.015620e-004  6.955328e-002  1.772764e-002 -1.236470e-003
 -1.843001e-001 -1.175006e-002 -1.516774e-003  3.976336e-001
  3.099184e-003  1.466407e-003 -1.342547e-001  3.967608e-003
 -5.446504e-003  7.219083e-002  1.438097e-003  2.109156e-003
  2.613295e-001 -1.927754e-003 -1.786469e-003 -3.129019e-002
  7.154517e-003  2.008381e-003 -1.927629e-002 -6.104228e-003
 -4.003125e-003  5.168602e-001 -1.261095e-003  1.371302e-003
 -3.289605e-001  2.994455e-003 -3.468868e-003  2.482883e-001
 -1.613269e-003 -5.218671e-004  1.056701e-001 -2.904361e-003
  3.211578e-003

 -2.516909e-001  6.379752e-002 -1.343854e-002 -4.679003e-001
 -2.606502e-002 -2.215757e-002  7.783717e-002  3.050862e-002
  1.954114e-003  6.528502e-001 -7.490847e-003  5.220053e-003
  3.589452e-001 -6.365078e-003 -8.791464e-003 -1.904490e-001
 -1.546100e-003  4.104795e-003 -1.398831e-001  7.964490e-003
 -8.168658e-003  1.161785e-001 -1.206004e-002  9.233634e-003
  1.100510e-002  1.389067e-002 -2.009709e-003  2.633819e-001
 -3.100217e-003  1.583520e-003 -2.630521e-002 -1.325202e-003
 -5.622733e-003 -1.282884e-002  1.277654e-004  1.810110e-003
  7.736279e-002  2.267112e-003 -2.266569e-003  1.386690e-002
 -4.526209e-003  8.749579e-003  4.642867e-002  7.683800e-003
  1.337388e-003 -9.931839e-003 -3.743908e-003 -7.227353e-004
 -2.069389e-002  3.099941e-003 -5.698659e-003  2.494974e-002
 -5.744158e-004  1.083001e-003  2.514691e-003  4.078405e-003
 -3.159844e-003

 -1.597805e-002 -9.337354e-003  5.688756e-004 -1.532988e-002
  1.154636e-002 -4.718915e-002 -3.429423e-003  3.562177e-003
  2.645197e-003  1.399272e-001  2.053217e-002  7.275402e-004
  1.558461e-001 -1.891877e-002 -6.798433e-003 -8.904942e-002
  1.105780e-002 -5.500952e-003  4.773971e-002 -2.036278e-002
 -4.015244e-003 -1.646415e-001  8.998793e-003 -4.883396e-003
 -3.075413e-002 -4.601977e-003 -2.569405e-003 -4.534263e-001
  9.824696e-003  9.668524e-003  8.520193e-002 -4.117576e-003
 -6.978128e-003  1.332342e-001  1.938667e-004  7.018296e-003
 -2.421568e-001  1.288687e-004 -3.226101e-003  2.349062e-001
 -4.870779e-003 -6.370808e-004 -4.456693e-001 -3.753904e-004
  1.196855e-003  2.476264e-001 -1.756476e-003  6.896670e-004
 -1.629329e-001 -5.197324e-004 -4.860987e-004  4.180015e-001
 -2.737109e-003  1.424179e-003 -3.276548e-001  9.571297e-004
 -2.600952e-003

 -1.096650e-001  9.754095e-002  7.861766e-003 -1.525312e-001
 -8.842753e-002 -4.939801e-002  1.484862e-001  6.483027e-002
  2.316498e-002  2.080875e-001 -3.195042e-003 -1.841463e-002
 -2.278808e-001 -3.287736e-003  1.430033e-002  3.989131e-001
 -4.411321e-004 -8.250991e-003  1.450963e-001  3.173859e-003
 -7.387686e-003 -2.194572e-001 -6.720791e-003 -1.194281e-002
 -2.415895e-001 -8.071580e-004  1.290772e-003 -4.722187e-002
  8.318478e-003 -1.103102e-002  2.586864e-001 -1.124250e-002
  1.139208e-002 -2.443789e-001  3.034746e-003 -2.948780e-003
 -4.732848e-002  1.744738e-003  1.976174e-003 -1.953240e-001
 -1.418359e-002 -1.181592e-002 -3.827740e-001  2.001972e-003
  7.235931e-004  2.448806e-001  5.417613e-004 -5.001380e-003
  8.843692e-002 -7.307309e-003  1.149336e-002 -2.970878e-001
  6.350989e-003 -5.354201e-003  2.496404e-001 -2.669841e-003
  2.244418e-003

  2.709179e-002  4.058792e-002  3.521821e-002  1.272700e-001
 -3.433652e-002 -7.914000e-002  7.659361e-002  2.808908e-002
  4.416008e-002  6.623108e-002  4.040400e-003 -1.177587e-002
  9.576831e-003 -1.472201e-002  1.728754e-002 -3.400240e-002
  3.705137e-003 -2.087629e-002 -2.445390e-001 -1.157359e-002
  3.493238e-003 -3.825853e-001 -5.140780e-003 -1.903583e-002
 -2.399314e-001 -4.894271e-003  1.827872e-002  5.935356e-003
  6.593697e-003 -3.390822e-003  8.519572e-002 -1.689178e-002
  8.790029e-003  1.075694e-001  1.127755e-002 -1.129281e-002
  5.430983e-002 -1.280731e-002  9.316263e-003  2.178036e-001
  4.475300e-003 -7.166829e-003  3.272211e-001 -1.473895e-002
  6.335187e-003  2.079883e-001  1.032630e-002 -2.761600e-003
  5.523082e-001 -1.770027e-002  1.066262e-002  3.232181e-001
  1.005229e-002 -1.308133e-002  2.478030e-001 -4.523429e-003
  1.246772e-002

 -6.358379e-002 -5.419131e-002  5.907333e-002 -7.863402e-002
  1.103033e-001  3.430208e-002 -3.229962e-002 -2.411464e-002
  7.366959e-003  6.159684e-002 -2.945585e-003 -1.778649e-002
  9.174144e-002  2.477683e-002  1.683470e-004  5.543119e-002
 -2.784697e-002 -1.535074e-002  4.015235e-001  4.678197e-003
  2.068929e-002  3.282921e-002 -2.867996e-003 -1.296740e-002
 -4.702009e-001  3.603058e-003  1.228815e-002 -2.232639e-001
 -8.407405e-003 -6.474449e-003 -2.372956e-001 -2.191336e-003
  1.180902e-002  3.433042e-001  3.331020e-003 -1.072895e-002
  1.493954e-001 -1.112393e-002  1.551756e-002 -2.956357e-001
  2.730888e-002 -6.316325e-003 -4.868133e-002 -1.113569e-002
  5.793398e-003 -4.104410e-001  1.096562e-002  2.150045e-003
  1.288396e-001 -8.967649e-003  5.128855e-003  1.716215e-001
  7.066845e-003 -5.522465e-003  1.194096e-001 -1.644041e-003
  5.556821e-003

 -1.543579e-002 -5.419401e-001 -6.670157e-002 -4.379785e-002
  3.243366e-001  5.642276e-001  3.097704e-002 -2.634707e-001
 -1.548935e-001  9.276121e-002  3.932975e-002  7.509109e-002
  1.254683e-002  1.187489e-001 -3.656320e-002 -2.134140e-003
  3.606092e-002  9.687442e-002 -6.830790e-002 -6.966159e-002
  3.046555e-002 -2.790234e-002  8.126534e-002  5.804693e-002
 -3.463825e-002 -2.792829e-002 -7.770812e-002 -7.124627e-002
  1.544462e-003  1.338691e-002  1.409391e-001  9.156024e-002
 -3.722200e-002  2.447777e-002 -2.446992e-003  3.377285e-002
 -9.378382e-002 -2.403541e-002 -2.449066e-002 -4.711007e-002
  3.950451e-002  1.621313e-002  6.097674e-002  2.202491e-003
 -4.854913e-002  1.469826e-001 -2.752535e-002  8.660310e-003
  9.964375e-002  6.377087e-002 -3.809767e-002 -1.192030e-001
 -2.733520e-002  2.778601e-002  7.721435e-003 -9.121586e-003
  7.544099e-004

  3.709420e-002  4.145823e-002 -1.000155e-002  1.522398e-001
 -2.344616e-001  4.405114e-002  2.978848e-002  3.061866e-002
 -8.190341e-003  7.366229e-003 -6.432644e-003  1.187213e-002
 -3.265587e-002  3.162008e-002  4.457246e-002 -2.193171e-001
  2.620063e-003  9.996174e-003 -2.270102e-001  7.105930e-002
  9.170708e-003  5.026916e-003 -7.443426e-002 -9.827579e-003
  1.441332e-001  2.925493e-002 -1.779238e-002  1.312341e-001
  4.556821e-004 -2.260772e-002  1.732165e-001  1.652093e-002
  2.061564e-002  5.055293e-001  4.614447e-003 -4.947444e-003
  5.195706e-002  3.022854e-002  1.145404e-002 -5.353655e-001
 -2.982421e-002 -6.641440e-003 -2.472134e-001  5.550949e-004
 -6.520211e-003  1.290821e-001  8.157711e-003 -1.784222e-002
  2.278529e-001 -7.852955e-003  2.298061e-003 -1.030397e-001
  9.546496e-003 -1.025364e-002 -2.022558e-001  1.985746e-003
  2.832591e-002

  2.594356e-002  1.016062e-001 -6.726088e-002 -6.524636e-002
 -1.142590e-001  1.302467e-001 -1.228875e-001  6.672016e-002
 -3.060052e-002 -5.199612e-002 -4.362505e-002  3.313776e-002
  2.124596e-001  5.233451e-002 -1.523576e-003  7.644526e-002
 -1.759611e-002  4.187497e-002 -6.884127e-002  6.260488e-002
 -1.648189e-002  1.738178e-001 -5.270107e-002  2.747209e-002
  2.523341e-001  7.281745e-002 -4.391873e-002 -3.584849e-001
 -2.786872e-002  5.692930e-003 -4.784623e-001  5.063961e-002
 -1.349689e-002  9.903460e-002 -3.200644e-002  1.859252e-003
  5.265566e-002  4.212366e-002 -1.192058e-002 -1.990915e-002
 -4.593724e-002 -9.281937e-003 -5.427758e-002  4.824182e-002
  1.152699e-002  3.768331e-001 -2.738296e-002 -2.397519e-002
  6.443681e-002  3.201521e-002  7.111523e-003 -1.004499e-001
 -1.799913e-002 -2.048743e-003  4.588140e-001  2.463258e-002
  5.892382e-003

  6.923698e-002  2.473150e-001  1.044750e-002  1.364229e-002
  3.034092e-001  1.499775e-001  5.224798e-003  1.309782e-002
 -7.270477e-002 -3.468381e-002  5.825207e-003 -6.169722e-002
 -1.523695e-003  4.622907e-003 -1.073463e-001  1.998091e-001
  1.296788e-002 -6.892778e-002 -3.930444e-001 -3.215033e-002
 -3.643424e-002  1.770885e-001  6.163476e-002 -1.607889e-002
  6.326185e-002 -4.648766e-002  1.435979e-002 -7.921243e-002
 -2.754118e-003 -5.461853e-003  2.085636e-001 -3.164778e-002
  3.680542e-003 -2.060359e-001  1.057371e-002 -2.464226e-002
  2.781931e-001  2.008033e-003 -1.398873e-003 -3.185126e-001
  3.060333e-002  2.624980e-002 -9.556241e-002 -6.882568e-004
  1.988585e-002 -8.114219e-002 -6.764123e-003  2.219760e-002
 -1.367889e-001 -3.305405e-003 -1.284735e-002  4.700225e-001
  1.277727e-002  2.292771e-002  1.460900e-001  1.615504e-002
 -2.062801e-002

  7.906076e-003 -2.908957e-001  3.908281e-002  5.104140e-002
  2.231420e-001 -2.475040e-001  2.030770e-003 -1.212689e-001
  6.919307e-002 -2.099617e-002 -2.182023e-002  1.052634e-002
  4.372715e-002 -5.696444e-002  3.736979e-003 -4.890708e-003
  3.304962e-003 -3.303153e-002 -1.978004e-001 -5.678822e-002
  1.827607e-002 -2.896149e-001  3.875348e-002 -5.764602e-003
  2.015709e-001 -1.724736e-002  5.895276e-002  1.709217e-001
 -3.125311e-002  3.198318e-002 -8.380106e-002 -2.768282e-002
 -1.001287e-002  2.110375e-001  2.600145e-002 -1.332330e-002
  2.814241e-001 -2.501203e-002  5.905906e-003  2.356421e-001
  4.997829e-002  1.414019e-002 -4.552904e-001 -2.777386e-003
  1.175993e-002 -2.224208e-001  7.409767e-004  1.669219e-002
 -9.609750e-002 -2.518185e-002 -1.434980e-002 -1.097691e-001
  2.430349e-002 -2.011896e-002  3.126814e-001 -1.256036e-002
 -9.437805e-004

 -2.665100e-002  2.698524e-001  2.119670e-001 -2.504940e-003
  5.450213e-001 -5.670747e-003 -3.463049e-002  1.746830e-003
 -7.574825e-003 -3.230437e-002  2.813558e-002 -1.249909e-001
  1.446591e-002 -4.649816e-002 -4.474711e-002 -1.336967e-001
 -8.070497e-002 -1.414435e-001  1.904950e-001 -4.145098e-002
  5.946674e-002  1.300000e-002  8.982531e-002 -6.621853e-002
  1.953701e-001 -6.839034e-002  9.642546e-002  2.107344e-001
 -8.946288e-003 -2.017599e-002 -1.762151e-001 -3.398101e-002
  5.528087e-002 -3.617402e-002 -5.343858e-002 -4.303567e-002
 -3.951137e-001 -1.782784e-002  2.830303e-002 -8.491118e-002
  1.013634e-001  1.006507e-003 -1.384597e-001 -6.492856e-002
  3.295623e-002  1.060109e-001  6.743211e-002  3.405677e-002
  3.256461e-001 -2.087670e-002  8.920620e-003 -3.176499e-002
 -4.379959e-003 -6.183485e-003 -2.231486e-003  9.191857e-003
 -2.506673e-002

  1.153180e-002 -3.329703e-001  8.710434e-002 -2.006573e-002
 -5.810358e-002 -3.687467e-001 -2.789668e-002 -5.728782e-002
  1.027051e-001  2.771283e-002 -6.022375e-002  1.709203e-002
 -1.598711e-002 -2.459633e-002  4.348462e-002 -1.239448e-001
 -9.292612e-003 -3.131894e-002  5.798976e-003 -7.438665e-002
  1.506658e-002  2.179013e-001  3.766726e-003 -6.034980e-002
  6.590422e-002 -7.897127e-002  3.045436e-002 -6.913405e-002
  4.133399e-003  1.577433e-002  2.630155e-001 -2.059080e-002
 -2.810789e-003  5.933770e-002 -1.519411e-002 -1.411299e-002
 -4.584264e-001  1.590155e-002  2.491928e-002 -2.436598e-001
 -5.409183e-002 -2.156648e-002  1.617807e-001 -3.243758e-002
  1.098534e-002  1.708405e-002  7.881858e-003 -3.021154e-002
 -1.808384e-001 -2.376832e-002  3.308292e-002  1.662745e-001
 -5.991241e-003 -2.114103e-002  4.360549e-001  3.892714e-003
  3.292256e-002

  7.187255e-004  4.047262e-001  1.599675e-002  6.759733e-002
 -1.033106e-001  4.659989e-001  1.647220e-002  5.297468e-002
  2.209334e-002  2.313589e-002  5.488767e-002  4.480679e-004
 -3.411570e-002  1.092655e-001 -2.946216e-003 -1.627673e-001
  8.896672e-002 -4.555660e-002  3.635198e-002  1.696522e-002
 -1.042060e-002 -1.484915e-001 -5.625660e-003 -7.668277e-003
 -3.014147e-002 -4.138565e-002  1.316265e-002  7.436023e-002
  2.331877e-002 -1.130362e-002  2.182309e-001  9.482645e-002
  4.221069e-002  2.701646e-001 -1.429918e-002 -2.026792e-002
 -2.308459e-001  5.107714e-002  8.693552e-003  2.238677e-001
  1.011600e-002 -1.098404e-002 -1.252933e-002 -7.057720e-002
 -1.273228e-002 -2.166851e-001  3.576225e-002 -1.668673e-002
 -2.967265e-001 -9.764443e-003  2.739623e-003 -5.675186e-002
  5.749655e-003  1.196864e-002  3.565899e-001  2.304570e-002
  5.117951e-002

  1.723975e-002  1.787507e-001 -4.824078e-002  2.430966e-002
  4.447072e-001 -2.784248e-001  2.103415e-002  1.180851e-001
 -9.541470e-002  6.156181e-002  8.528324e-002  1.541457e-002
  4.951355e-003 -5.498163e-002 -1.367909e-001 -2.537051e-002
 -1.220641e-001 -1.937755e-002 -1.152905e-001 -4.083570e-002
 -5.599924e-002 -2.215923e-002 -2.518967e-002 -2.936719e-003
 -1.746378e-001  5.327289e-002 -1.440849e-002 -2.503568e-001
  3.579564e-002  7.267428e-002  1.595687e-001  5.055131e-004
 -4.521411e-002  3.179798e-001 -7.108588e-002  4.179287e-002
  1.120935e-001 -4.807332e-003 -4.656771e-002  8.403192e-003
 -7.991503e-002  2.323656e-002  2.875898e-001  4.365671e-002
  4.737833e-003  1.789975e-001  1.854691e-002  3.361271e-002
 -2.514213e-001  2.878235e-002 -1.797569e-002 -3.827352e-001
 -3.215849e-002  4.433505e-002 -6.672360e-002  3.112548e-002
 -2.171192e-002

  9.008872e-003  7.936919e-004  3.922448e-001 -2.978784e-002
 -8.790294e-002  1.128178e-001  2.598489e-003 -2.100415e-001
  3.058271e-001  3.219959e-002  6.635396e-002 -6.909200e-002
  4.626291e-002 -6.125601e-002  1.372745e-001  4.824151e-002
  1.380931e-001 -1.370143e-001 -1.010565e-001 -8.772541e-002
  1.006618e-001  6.858962e-002  6.088687e-002 -1.050177e-001
 -3.785045e-002 -2.260848e-001  1.919113e-001 -1.893200e-001
  7.952790e-002 -9.172531e-002 -3.484815e-002 -1.880488e-001
  1.376783e-001  4.638621e-002  2.266457e-001 -1.283622e-001
  1.577234e-001 -1.171888e-001  4.600013e-002 -2.172141e-003
  1.944114e-001 -4.830628e-002  1.241912e-001 -2.159732e-001
 -1.605463e-002  1.572763e-001  1.294100e-001  2.952201e-002
 -1.097707e-001 -1.739539e-001  1.463305e-002 -1.755206e-001
  1.560861e-001 -2.902612e-002 -9.418182e-002 -7.761044e-002
  2.855303e-003

 -9.012431e-004  1.186698e-001 -3.757196e-001 -3.069895e-003
  1.833961e-002  5.313987e-003 -3.223438e-003 -3.289389e-001
  3.828626e-001 -1.152869e-002  3.033476e-001  2.264144e-001
  8.338036e-003 -3.320178e-001 -1.096784e-001 -1.300141e-003
  2.939970e-001 -9.478961e-002  4.018990e-002 -5.849223e-002
 -2.853974e-001  3.004851e-002  9.403119e-002  1.179170e-002
 -3.477952e-003  1.223638e-001  7.962843e-002  1.699196e-002
 -1.056742e-001  1.144378e-001 -2.840339e-002 -3.013651e-003
 -1.186910e-001  1.035562e-002  1.181759e-002  5.430459e-002
 -6.969356e-002  7.792296e-003 -1.838920e-001 -7.234179e-002
 -1.649895e-002  3.154647e-002 -5.440731e-003  2.138042e-003
  1.929771e-002  6.239237e-003 -4.923244e-002  4.795025e-002
  7.303776e-002 -3.922461e-002  8.734218e-002  5.906285e-003
  3.259950e-002  1.609985e-002  8.431685e-003 -5.312335e-003
 -4.123723e-002

 -4.666301e-004  1.058436e-001  9.441837e-002  7.960245e-003
  6.519322e-002  1.995492e-002  5.119433e-003 -1.363408e-001
  2.016035e-001  1.391378e-002 -6.883238e-001  2.062852e-001
 -1.250961e-002  1.469737e-001  4.513750e-002 -4.178818e-004
  8.374178e-003 -6.948127e-002 -3.984477e-003  7.329549e-002
 -2.177484e-002 -2.298299e-002  1.030477e-001  2.782330e-002
 -4.541916e-002 -8.963586e-003  9.249061e-002 -2.796876e-002
 -3.792196e-001  1.222654e-001  4.636717e-002  4.566316e-002
 -1.225159e-001  1.779221e-002 -4.982524e-002 -3.714793e-002
  1.171886e-002  8.133982e-002 -1.074219e-001  1.160385e-004
  1.545140e-001  9.935030e-002  4.848235e-002  1.235479e-001
  1.329347e-001  3.530612e-002 -1.767406e-001 -6.994230e-002
 -2.835922e-002  2.128420e-002  5.355345e-002 -4.148283e-002
 -8.867091e-003 -1.281796e-001 -7.763101e-002  6.913992e-002
  3.709172e-002

 -3.399918e-004 -1.775470e-001 -6.933140e-002  2.586934e-003
  4.542965e-002  6.774447e-002  3.075780e-003  4.684194e-001
 -6.493841e-003  3.607848e-003 -1.809772e-002 -2.690412e-001
 -1.493497e-003 -5.196055e-002  7.237877e-002 -1.806851e-002
  3.332013e-001 -4.325158e-001 -1.386976e-003 -2.053755e-001
  1.607138e-002  9.315726e-003  8.618748e-002 -1.503429e-001
 -4.168383e-003  2.248019e-001 -9.569985e-002 -8.778999e-003
 -2.739998e-001 -4.291822e-002 -6.911313e-003  1.066476e-001
 -2.280587e-003  1.483032e-002  2.036481e-001 -4.955621e-002
  5.322652e-003 -1.871062e-002  7.984058e-004  3.211390e-004
  1.140539e-002 -1.375605e-001  2.339849e-002  7.453652e-002
 -1.214846e-001  1.143473e-002 -1.460526e-001  3.253366e-002
 -1.208995e-002  2.220312e-002  1.358177e-001 -3.430125e-002
  6.342418e-002 -5.026626e-002 -2.465499e-002  5.037731e-002
  2.910564e-002

 -2.345377e-003 -6.011899e-003 -7.823114e-002 -1.737905e-002
  5.490694e-002 -2.193528e-002  5.390085e-003 -3.150284e-001
 -5.732877e-002  1.391857e-002  2.064839e-001 -6.936224e-002
  3.454757e-003  3.499154e-002  2.448852e-001  3.759738e-002
 -9.885314e-002 -3.534092e-001 -2.525297e-002  2.850528e-001
  8.748299e-002 -1.463438e-003 -1.334217e-001 -2.883154e-001
 -1.778609e-002  3.945970e-003 -6.545521e-002 -2.535114e-002
  6.370758e-003 -1.163193e-001  7.871555e-003  1.079586e-001
  9.184727e-002 -4.226113e-002 -2.152407e-001 -1.172768e-001
  6.368473e-002  2.630954e-001  5.560815e-002  3.801066e-002
 -1.316181e-001  2.333900e-002  2.082671e-002  1.970527e-002
  8.611281e-002  6.789073e-003 -5.937001e-002 -1.735386e-001
 -2.588799e-002  4.242371e-002  1.614259e-001 -6.976149e-003
 -8.606955e-002 -3.110713e-001 -4.066520e-002  7.378793e-002
  2.716128e-001

 -5.540204e-004 -1.815111e-002  2.534171e-001  3.166942e-003
  4.834491e-002  1.129769e-001  8.262862e-003 -1.297856e-001
 -6.040161e-002  8.071301e-003  3.151421e-002 -1.082701e-002
 -2.059197e-002 -3.512044e-001  5.683092e-003 -1.459685e-002
 -3.432826e-002  9.222003e-002  3.900504e-003  2.561173e-001
 -2.578709e-003 -7.443364e-003 -3.079188e-001  1.064101e-001
 -7.643590e-003  3.237308e-001 -7.758215e-002  5.537998e-003
 -2.683133e-001  1.499734e-002  6.766814e-002 -2.550508e-001
  2.060534e-001  7.490303e-003  7.717885e-002 -1.026897e-001
 -4.880790e-002  3.111054e-002  2.244868e-001  2.584988e-002
 -3.990966e-002 -1.597855e-001  2.187299e-002  3.150497e-001
  9.891947e-002 -5.471323e-003 -1.030019e-001  2.666321e-002
 -4.970725e-002 -4.479590e-002  3.927669e-002  1.568279e-002
  8.871561e-002  1.133887e-001  4.472374e-002 -2.333830e-002
 -2.222104e-001

 -2.618563e-003 -7.587481e-002  2.714787e-001  2.157104e-004
 -2.289508e-001  7.749804e-002  1.786556e-003 -7.663040e-002
 -6.503575e-002  3.128594e-003  6.908287e-002 -3.281243e-001
  8.881863e-005 -1.373522e-001 -4.936054e-001 -5.693835e-003
 -1.085650e-001 -9.515345e-002  5.057465e-004 -1.827785e-001
 -7.777089e-002 -1.555259e-002 -2.402071e-002  7.937545e-002
 -4.057114e-003 -1.795829e-001  3.377444e-003 -5.387830e-003
 -1.130121e-001  1.208257e-002 -1.804459e-002 -1.382848e-001
 -1.394527e-001  2.392002e-002 -1.991293e-001  8.643274e-002
  3.724046e-002  1.626270e-001 -7.486246e-002  2.272746e-002
 -4.390148e-002  1.924119e-001 -4.949633e-003 -7.814540e-002
  6.921670e-002  2.252448e-003 -2.054235e-001  1.087699e-001
  8.674777e-003  4.175710e-002  2.505502e-001 -3.757096e-002
 -1.442691e-001 -2.024761e-002 -9.060768e-003  2.293240e-001
  4.373776e-003

  2.277862e-003  6.489164e-002 -3.587617e-002  1.889985e-003
 -1.154048e-002 -1.043725e-001 -5.352745e-003 -1.149558e-001
 -1.098209e-001  3.447453e-003  1.543562e-001 -2.317088e-001
 -1.650412e-003  6.646831e-002  1.645978e-001 -1.455983e-002
 -7.586818e-002 -1.268525e-002  6.434646e-004  4.037315e-001
  8.420141e-002  5.940892e-003  1.058803e-001  1.140399e-001
  1.426622e-003  2.086664e-002 -1.777368e-001 -1.472814e-002
 -6.447604e-002  2.307470e-002  3.514835e-002 -9.816172e-002
 -2.122349e-001  3.241611e-002  3.342909e-001  2.654400e-001
 -5.774921e-002 -3.405861e-002 -1.942191e-001 -7.095805e-003
  3.753048e-001  1.478640e-001  2.075386e-002 -1.369209e-001
 -1.770071e-001  1.964446e-003 -2.214989e-001  4.643267e-002
 -2.818679e-002  7.597502e-002 -3.509076e-002  1.944503e-003
 -2.068818e-003 -1.232080e-001  6.609270e-002  2.744369e-002
 -1.942205e-001

 -5.460029e-003  7.822508e-002 -1.798576e-001 -3.209493e-003
 -4.626403e-002 -1.178242e-001 -3.653152e-003 -2.384807e-001
 -5.750866e-001  5.731673e-003 -1.655005e-001 -1.365904e-001
  7.627691e-003 -9.352698e-003 -5.918842e-002 -1.557331e-002
  2.606824e-001 -1.107275e-003  3.731601e-002  1.485659e-002
 -1.223477e-001 -8.652693e-003  1.721227e-002  5.346275e-003
 -9.829503e-003 -1.854267e-001  5.135133e-002 -7.230168e-003
 -2.295237e-002  1.596248e-002 -2.545641e-002  6.972030e-003
  7.985586e-003  2.848838e-002  1.732073e-001 -9.390763e-002
 -5.008027e-002 -9.095543e-003 -4.348442e-003  1.182726e-002
 -7.624800e-002  4.124025e-002  1.301729e-002  2.257623e-002
  1.996845e-001  6.419625e-003 -1.544492e-003  1.909845e-001
  2.012216e-002 -2.659313e-001  5.522155e-002 -3.377872e-002
  3.651494e-001  1.711374e-002  2.005056e-002 -1.364156e-001
  1.712227e-001

  2.071789e-004 -8.767332e-003 -2.176626e-001  7.224112e-004
  1.344535e-001  7.322617e-002  7.706414e-004  1.165272e-001
  1.237313e-001 -7.003590e-003 -7.782852e-002 -1.367838e-001
 -1.066240e-003 -1.554437e-001  1.397677e-001  9.077081e-004
  3.501882e-002  6.874708e-002  1.417681e-002 -1.019454e-001
  2.660225e-001  1.225290e-003 -3.595018e-001  3.934547e-001
 -1.641403e-003 -1.650066e-001  1.590103e-001  1.401940e-002
  1.983831e-001  1.944326e-001  2.590839e-004 -1.074454e-001
 -1.519354e-002 -4.421707e-003  2.252970e-001 -1.458550e-001
 -2.488468e-002  8.862678e-002 -1.108149e-001 -1.221801e-002
 -1.477049e-001  1.530952e-001 -3.271717e-003 -3.316742e-003
  3.268020e-002 -2.500829e-003 -2.634224e-002 -2.064878e-001
  1.227579e-002  1.154776e-001  1.269258e-001  1.106875e-002
  1.503837e-001 -1.842071e-001 -6.346922e-003  2.192250e-001
  4.108953e-002

  1.720654e-003 -7.304197e-002 -1.464773e-001 -4.470093e-003
 -6.595543e-002 -3.052169e-002  1.511699e-003  6.865759e-004
  1.064002e-002  1.038441e-002 -1.380487e-002 -2.446200e-001
  7.812060e-005 -1.341434e-001  3.749848e-002  1.468386e-002
  1.088176e-001 -8.698834e-003 -2.155343e-002  1.544649e-001
  2.485517e-001  5.238810e-003  1.579658e-001  1.652984e-001
 -2.799814e-002  9.831090e-002  3.057411e-001 -3.925368e-002
 -5.242429e-002  2.639547e-003  2.690654e-002  3.096567e-001
  1.696014e-002  5.030963e-003 -2.419232e-001 -1.370629e-001
  2.118994e-002  3.203656e-001  9.622733e-002 -1.486590e-002
  1.980727e-001  1.619919e-002  3.667924e-002 -6.502960e-002
  1.374947e-001  2.240019e-002  2.655861e-001  2.576637e-001
 -2.593574e-002 -2.050265e-002 -2.067245e-001 -6.688186e-003
 -5.213836e-002  9.415013e-002 -4.578486e-003  1.409574e-001
 -2.567885e-001

 -2.896427e-003 -1.039546e-001 -2.945178e-003  2.920124e-003
  8.147301e-004  3.150656e-002 -3.397054e-004  6.537542e-002
  1.371847e-001  7.729797e-004  2.082986e-002 -1.984947e-002
 -1.809104e-003  3.541326e-001 -2.746130e-001 -1.413962e-002
 -7.601065e-002 -8.945105e-002  1.681649e-002  2.261176e-001
 -1.033359e-001 -1.350832e-002  1.210910e-001 -1.854196e-001
  7.753361e-003  9.190537e-002  2.214619e-001  2.419251e-002
  3.400383e-001 -5.627423e-002 -3.143003e-004 -1.453845e-001
  1.547276e-002 -7.048597e-005  2.319092e-001 -1.793340e-001
 -3.111556e-002  1.861719e-001 -2.697140e-001  1.695546e-002
 -1.619162e-001 -1.041077e-001 -3.252058e-003  2.923024e-001
  1.376107e-001 -6.191335e-003 -7.442110e-002  9.562472e-002
  1.190333e-002 -2.376434e-002 -2.623469e-002 -1.388537e-003
  1.150728e-001 -5.867037e-002 -5.019256e-003  7.448501e-002
 -2.557412e-001

  1.427582e-003  4.503092e-004 -2.067958e-001  4.897467e-003
 -2.586014e-002  1.024040e-001  2.877271e-003 -8.093858e-002
  8.856013e-002  8.278030e-003 -1.206663e-001 -3.623354e-001
 -4.219289e-003  1.898910e-002  1.495914e-001 -1.143279e-002
 -2.033711e-001  1.152841e-002 -1.439132e-002 -2.909870e-002
  1.973082e-002  1.896909e-003 -1.117076e-001 -1.140331e-001
  5.698974e-003  1.489240e-001  2.469348e-002 -2.269457e-003
  3.772715e-002  1.341809e-001  2.786228e-002 -1.669608e-001
 -2.450340e-001  1.242896e-002 -1.062214e-001 -7.230992e-002
 -6.101417e-003 -4.325925e-001 -1.455220e-001  5.328208e-003
  1.546742e-002 -2.767300e-001 -2.472652e-003 -4.483800e-002
  3.331206e-001 -7.488625e-003  1.310395e-001  1.961001e-001
 -2.719902e-002 -6.791576e-004  1.384505e-001  2.260189e-003
 -2.329188e-001  1.525472e-002  1.506261e-002 -1.244427e-001
  5.326799e-002

  1.667028e-003  1.531206e-002 -3.672270e-001  7.061963e-003
  1.853749e-002  3.807057e-002 -1.037818e-003  7.517350e-003
  1.251046e-001  6.511938e-003 -1.465904e-001 -2.713219e-001
  1.113206e-002 -1.706774e-001 -1.000152e-002 -2.053202e-002
 -1.802617e-001  1.926056e-001 -2.356740e-003  1.153103e-002
 -1.149615e-001 -1.325161e-002  3.136805e-001  2.795789e-002
 -1.442613e-002 -2.010851e-001  7.764039e-002 -1.997206e-002
 -9.428912e-002 -4.319628e-001  9.844439e-003 -2.446113e-001
  2.252160e-001  6.249548e-002 -7.346986e-002 -1.168399e-001
 -2.173253e-002  1.161781e-002  1.348526e-001  6.097843e-003
 -2.606027e-002 -4.002660e-002  2.009172e-002  8.624548e-002
 -2.105837e-001  3.088608e-003 -1.803547e-001 -7.377945e-002
 -2.119587e-002  1.170985e-001 -5.927430e-002 -3.512844e-002
 -3.639101e-003 -9.021879e-002  1.297739e-002 -1.548855e-001
  3.839016e-002

  2.603732e-003 -9.534006e-002  1.152640e-001  1.817944e-003
  1.581387e-002  9.705913e-002  1.133184e-003  3.036578e-001
 -1.057209e-001 -2.830750e-004  6.663798e-002  1.346540e-001
 -2.395148e-003 -2.289165e-001  1.464716e-001 -4.671311e-003
 -3.143727e-003  2.271414e-001 -1.548298e-002  4.926859e-002
  1.356533e-002  4.665117e-003  1.572402e-001 -1.046570e-001
  1.615454e-003  1.389861e-001  1.221516e-001 -2.790594e-003
 -1.161007e-002 -1.841873e-001  2.241831e-002 -6.151926e-002
  1.012032e-001  6.776650e-003 -1.594173e-001  1.911027e-001
  1.938922e-003  6.680619e-003 -3.492702e-001 -9.719129e-004
  8.409780e-002  2.975670e-001  2.149001e-003  8.292827e-003
  2.815274e-001 -1.189146e-002  1.589010e-001 -2.906312e-002
 -3.147728e-002 -4.704210e-002  3.032224e-001  1.360414e-002
  1.427528e-001 -2.499866e-001  2.435143e-002 -1.759180e-001
 -1.269516e-002

 -5.859945e-004 -4.878604e-002 -3.326672e-002 -1.438219e-003
  2.642386e-002 -8.141726e-002 -1.255621e-003 -7.549351e-003
  3.178184e-002  1.165635e-003 -6.102319e-002 -1.003525e-001
  2.137766e-003  1.381508e-001  2.372158e-003  6.750917e-004
  1.384910e-001 -1.143726e-002  3.130397e-003  5.864572e-002
 -4.170102e-001 -4.256029e-004 -1.928455e-001  1.072584e-001
  2.074949e-003 -9.930960e-002 -1.502767e-001 -3.110091e-003
  5.528560e-002  4.148993e-002 -1.723769e-003  4.731789e-002
  5.220821e-001 -3.236400e-003  5.505109e-002 -5.771607e-002
 -1.834658e-003 -3.299171e-003 -1.495143e-001  8.391755e-004
  3.402531e-001  8.085992e-002  3.441040e-003  8.696952e-002
  1.213024e-002  7.487600e-003  2.537893e-001  1.055991e-001
  3.308158e-003  2.426663e-001  1.847106e-001 -6.002796e-004
 -2.188633e-001  8.950303e-002 -4.615677e-003  9.701597e-002
  7.120509e-002

  6.906662e-004  8.765894e-003 -2.762297e-003  3.371090e-003
  3.319967e-003 -1.788989e-002  2.571653e-003  2.962516e-002
  6.236083e-002  4.804169e-003  1.234245e-001 -1.702157e-001
  4.877234e-003  2.111958e-001  1.041218e-001 -4.955245e-003
  1.506747e-001 -4.331339e-002 -1.184982e-002 -6.191724e-002
 -6.195547e-002  4.105072e-003  1.476226e-001  1.505017e-001
 -3.023225e-003 -1.949782e-001 -6.305170e-003 -9.094324e-003
  3.228830e-002  3.522904e-001 -1.397113e-002  3.174323e-002
  1.846343e-001  1.616284e-002 -1.378989e-001  2.589961e-001
  2.538018e-002  4.010080e-002  2.490356e-001 -1.057838e-002
 -7.654866e-002 -5.181131e-002  6.697599e-003  8.833517e-002
  2.979894e-001  7.566247e-003 -2.053391e-001 -2.387580e-001
  6.759579e-003 -4.772623e-002  7.512222e-002 -2.321019e-002
 -6.523063e-002 -1.095105e-001 -1.939433e-002 -3.592161e-001
 -3.321316e-001

 -3.606848e-004 -6.038414e-002 -1.181080e-001  2.073328e-004
 -3.247219e-002  1.064443e-002 -3.189725e-003 -2.732606e-002
  6.426573e-003  1.419094e-003 -1.554534e-001 -4.700889e-002
 -5.750948e-003 -3.937407e-002 -3.782146e-001 -2.349335e-003
 -1.446323e-001 -2.116216e-001  1.011792e-002  3.807627e-002
 -9.493863e-002 -1.503667e-003 -5.461752e-002  1.080525e-001
  2.079796e-003  3.862000e-001 -5.040659e-002 -5.239977e-003
  1.512791e-001 -9.528616e-002  1.862954e-002  1.111549e-001
  7.825823e-002 -2.467439e-003  1.051268e-001 -1.171922e-001
 -2.447065e-002 -1.512424e-001  1.747998e-001  4.850097e-003
  1.601619e-001  2.284335e-001  1.128009e-002 -3.255133e-001
  1.267666e-001  1.212681e-002  6.013752e-002 -4.045621e-001
 -1.112886e-002 -1.741579e-001 -5.633797e-002 -5.971349e-003
  2.302832e-002 -1.045265e-001  4.189063e-003 -1.458247e-001
 -5.755214e-002

 -5.693488e-004 -1.108273e-001 -1.181690e-001 -4.133861e-003
  9.237192e-002  5.796724e-002 -4.247113e-003  2.059165e-001
  2.813034e-001 -9.017272e-004  1.421288e-001 -4.882709e-002
 -5.116361e-003  2.543969e-001 -1.829563e-002  7.040876e-003
 -1.746266e-001  3.593549e-002  6.974772e-003  1.204896e-001
 -1.746604e-001  8.542007e-003 -3.419288e-001 -1.633638e-002
  1.479335e-002 -6.142793e-002  1.365081e-001  1.648131e-003
 -2.786983e-001 -1.035398e-002  9.440159e-003  5.969869e-003
  4.073187e-002 -3.732833e-002 -2.525887e-002  1.982018e-001
 -1.389453e-002 -1.774654e-002  2.038548e-001  3.368965e-003
 -2.073516e-002  2.302044e-001  4.150881e-003 -1.107012e-001
  6.677024e-002  1.558224e-002 -6.760768e-002  3.431056e-001
  1.435174e-003 -2.403114e-001 -1.757327e-001  1.920561e-002
  2.259796e-001 -7.859838e-002 -1.502711e-002 -1.314444e-002
  1.831530e-001

 -7.676452e-004 -1.189144e-002  6.160705e-002  8.096160e-005
  1.294796e-001  8.229882e-003 -1.649248e-003  2.517109e-002
  2.324364e-001  2.893883e-004 -1.825125e-001 -1.402334e-001
  2.521129e-003 -8.202596e-002 -4.613199e-002  3.096088e-003
  1.533543e-001  2.648250e-001 -5.370329e-003  2.452159e-001
 -1.566112e-001 -1.217162e-002  7.147763e-002 -1.275941e-001
  1.962867e-003 -1.070105e-001 -3.971748e-001  7.305074e-003
  7.381929e-002 -1.001955e-001 -5.642065e-003  1.717141e-001
 -2.123066e-001 -1.726035e-003  1.044731e-001  7.982124e-002
  2.225026e-002  9.390176e-002  2.374019e-001  1.070809e-002
 -2.553692e-001 -1.002262e-001 -6.652067e-003 -2.151054e-001
  8.632332e-002 -2.415264e-003  2.390493e-001  2.288468e-002
  6.592318e-003  4.661683e-002  2.459292e-001 -1.086155e-002
  1.456343e-001 -6.995870e-002 -2.544946e-002  1.574384e-001
 -1.392079e-001

 -1.532338e-003 -4.959409e-002 -1.582363e-001  4.786321e-004
  1.893103e-002  3.338565e-002 -8.752813e-004  1.546190e-001
  5.427690e-003 -1.603514e-003  2.196235e-002  1.148313e-001
  2.374211e-003 -2.662598e-002 -3.588756e-002 -6.370149e-003
  1.887063e-001 -1.473558e-001  1.596723e-002  8.096742e-002
  1.093921e-001 -6.919616e-003 -5.931939e-002 -1.120288e-001
 -5.409104e-003 -2.560135e-001 -1.403640e-001  1.118385e-003
 -1.189646e-002 -1.847165e-001 -1.124915e-002 -3.719918e-001
 -2.709955e-001  2.175319e-002  9.374105e-002  4.713801e-002
 -2.031654e-002  1.186841e-001  1.787585e-001  7.831054e-003
  1.741694e-001  2.183876e-001  3.267982e-003  2.267473e-001
  2.962757e-001  3.656488e-003  1.972773e-001 -1.643998e-001
  8.164453e-003 -9.806417e-002 -1.337417e-001 -2.428367e-002
 -2.818716e-001  2.382654e-001  1.048236e-002  7.085636e-003
  4.411070e-002

 -2.544886e-003 -9.196660e-002 -2.729187e-002 -4.419368e-003
  2.738108e-002  7.875831e-002 -1.450345e-003  1.253680e-001
 -4.943053e-002  3.530993e-003 -1.623932e-001 -4.300447e-002
  4.943549e-004 -1.667164e-001 -1.254255e-001  8.595750e-003
  2.933843e-002 -3.124595e-002  2.921274e-003  2.811428e-001
 -2.227242e-002 -6.859707e-003 -5.131864e-002 -2.129532e-001
  9.404162e-005 -4.213534e-002  1.446489e-001  8.761313e-004
 -7.674531e-002  3.835453e-001 -1.057918e-002 -2.198883e-001
  1.006230e-001 -1.603399e-002  2.695535e-002  1.276783e-001
  1.312820e-002  3.085546e-001 -1.860641e-001  1.254532e-002
 -1.282989e-001 -1.479406e-001 -5.219739e-003 -3.550704e-001
 -1.954368e-001 -2.581402e-003  1.068543e-001 -1.117075e-001
  1.194331e-002  5.699656e-002 -1.086823e-001  4.526850e-003
 -9.291749e-002  1.619111e-001 -6.983748e-003 -2.902624e-001
  1.475250e-001

  8.193921e-004 -1.123793e-002  2.650538e-003 -7.676994e-004
 -7.851893e-003 -4.862954e-003 -2.036237e-003  3.347248e-002
  9.271328e-002  1.486000e-003  1.336990e-001 -1.244950e-001
 -1.707046e-003  9.178851e-002 -7.988789e-002  9.146096e-005
 -1.830242e-001  1.356989e-001 -8.821507e-003 -4.906759e-002
 -4.139364e-002  8.403905e-003  1.451885e-001  1.428264e-001
  6.626577e-003  9.043776e-002 -7.725550e-002  6.572674e-004
  1.573310e-002  2.074405e-001  8.389917e-003 -2.658055e-002
 -1.935983e-001 -1.298935e-002 -6.088926e-002 -3.495172e-002
  1.089281e-003  2.711388e-001  6.871049e-002 -7.245180e-003
  3.682554e-001 -2.373818e-001  5.229543e-003  2.803256e-001
 -1.543939e-001  4.516229e-003  2.124039e-001 -1.905123e-001
 -4.432420e-003 -2.514937e-001  2.176917e-001  5.227792e-003
  2.439458e-001  2.416724e-003 -1.108533e-002 -5.169843e-002
  3.409671e-001

  1.234232e-003  4.394156e-003  2.142242e-001  2.521086e-003
  3.162232e-002  1.179139e-002  1.199622e-003  7.334882e-002
  1.395754e-001 -3.440165e-003  2.436800e-002 -3.458887e-002
 -1.797740e-003 -1.611597e-001  7.883366e-002 -2.302317e-003
 -1.325580e-002  2.450600e-002  6.406075e-004 -3.615988e-002
 -9.401461e-002  4.881977e-003  3.204018e-002  1.917505e-001
 -7.135162e-004  3.176074e-002 -2.730529e-001  2.843270e-003
  1.753444e-001 -1.261507e-002 -1.828803e-003  1.692956e-001
 -1.429228e-001 -2.117571e-004  1.206630e-001 -3.134222e-001
 -5.831876e-003  2.435795e-001 -9.228133e-002 -1.072797e-002
 -2.303529e-002  1.199256e-001  6.015350e-004  1.550889e-002
  1.778079e-001 -1.735590e-003 -2.235444e-001  2.595669e-001
  2.078741e-003  9.053481e-002 -2.321585e-001 -6.250803e-005
 -1.391848e-001 -4.334344e-002 -1.797322e-003 -4.464058e-001
  2.494576e-001

 -1.256464e-004 -3.665191e-002 -2.172466e-002 -8.196788e-004
  3.905994e-002 -2.012785e-002  1.303556e-003  4.495051e-002
  6.086970e-002  2.225206e-003  2.220469e-002  7.895479e-002
  3.901792e-004 -1.811104e-002  6.889821e-002  4.660810e-003
 -1.660422e-001 -1.284196e-001 -7.964759e-003  8.679758e-002
  2.590368e-002 -2.011102e-003  1.961692e-002  2.162618e-001
  1.778703e-003 -8.352418e-002  4.268088e-002  2.394831e-003
  1.907754e-002 -2.850958e-001  3.056805e-003  1.635552e-001
  8.055957e-002 -7.054488e-003  4.819114e-002  1.971086e-001
  1.847143e-002  6.699876e-002 -1.549560e-001  4.840356e-003
  3.690597e-002 -3.106941e-001 -2.492001e-003 -1.928515e-001
  3.352249e-001  1.307883e-003 -2.661785e-001 -1.257199e-001
  1.338709e-003  2.254849e-002  1.463747e-001  4.429483e-003
  1.549950e-001  5.287277e-001 -1.343410e-002  8.133668e-002
  1.377241e-001

 -5.979788e-004 -4.738252e-002 -6.762345e-002  8.544306e-004
 -8.137386e-002  9.526658e-002 -1.706655e-004  2.949351e-002
 -8.471450e-004 -5.966330e-004 -1.512923e-001  8.453438e-002
  1.779597e-003 -1.773928e-001  1.142979e-001 -4.009176e-003
 -2.467928e-001 -4.330916e-001  5.284074e-003 -3.780065e-002
 -1.165281e-001 -5.071540e-003 -5.908646e-002 -2.838975e-002
 -8.235421e-004 -1.600702e-001 -2.225916e-001  2.553594e-003
  2.007784e-001  1.008389e-001 -2.644640e-003 -8.657570e-002
 -7.915090e-002  1.058225e-002 -2.838765e-001  4.255197e-002
 -2.692526e-003 -9.581214e-003  3.763419e-003  8.572010e-003
  9.882996e-002  7.777217e-002 -4.007203e-003  8.216422e-002
 -9.087028e-002 -5.700993e-003  1.065643e-001  1.342692e-001
  3.072208e-004  2.188385e-001 -7.377717e-002  2.912673e-003
  4.733147e-001  7.104416e-002  1.499529e-002 -8.971010e-002
 -2.472385e-001

 -8.505894e-004 -3.597385e-002  2.960336e-003  9.453826e-004
 -3.180613e-002 -2.000284e-002 -9.401379e-007  1.206271e-001
 -1.286909e-001 -4.780472e-004  1.998835e-001  1.543890e-001
 -6.431231e-004  9.298404e-002  3.313255e-002 -2.566992e-003
 -2.637990e-002  2.186041e-002  5.234886e-003 -4.539468e-002
 -1.809782e-001 -3.159473e-003  1.603129e-001  1.519800e-001
 -1.197408e-003 -5.765043e-002 -1.752950e-001  5.788098e-003
 -2.766809e-001  8.142077e-002 -3.312724e-003 -2.826534e-001
  1.677597e-002  3.655169e-003 -7.062353e-002 -3.068512e-001
 -4.315220e-004  2.789011e-002 -8.102128e-002 -3.099415e-004
  2.797096e-002 -2.610405e-001 -1.967108e-003 -3.082570e-001
  2.830755e-001 -4.156553e-003  7.317021e-002 -9.706736e-002
  4.276337e-003  1.066676e-001 -2.845730e-001 -5.668310e-003
  1.089991e-001 -2.691120e-001 -4.929279e-003  2.593481e-001
 -3.129005e-002

  0.000000e+000  3.027856e-003  9.813298e-002 -2.108328e-004
  8.516084e-002 -9.272923e-002 -1.174944e-003 -5.310414e-002
  7.040770e-002 -2.281728e-004  1.625155e-002 -1.383725e-001
 -1.521492e-003  3.135554e-001 -3.875309e-002  2.158347e-003
  4.055327e-001 -8.164068e-005 -1.673953e-005  1.028897e-001
  3.964867e-002 -2.010677e-003 -2.277778e-001  2.427229e-001
  1.795110e-003  1.055028e-001 -3.417113e-002 -4.861894e-005
 -6.123060e-002 -2.953863e-001  3.848562e-003 -1.708089e-001
 -1.775835e-001 -8.305050e-003 -4.154751e-001 -1.138164e-001
  4.206388e-004 -3.476255e-002 -2.276833e-001  3.415874e-003
 -8.134211e-002  5.457644e-003  1.161873e-003 -7.293412e-002
 -1.896073e-001  2.668855e-003  4.067613e-002 -1.225200e-001
 -1.162369e-003  3.672377e-002  1.258978e-002  4.756108e-003
  1.441781e-001  1.029545e-001 -4.082446e-003 -2.369101e-001
 -6.076842e-002

  0.000000e+000 -6.828728e-003 -1.844934e-002  3.930154e-004
  7.263423e-002  3.681474e-002  3.396940e-004  2.654696e-002
 -6.938950e-002 -8.960670e-004 -2.209803e-001  7.305699e-002
  9.217132e-004 -9.930269e-002  1.512367e-001 -1.334662e-003
  1.391049e-001 -2.831209e-002  1.010233e-003 -1.183158e-001
 -1.873798e-001  5.603694e-005 -1.486519e-001  8.525918e-002
 -1.237745e-003  1.096732e-001 -2.437013e-002  2.130581e-003
  3.668869e-001 -1.421638e-001 -3.336873e-003 -1.817966e-001
  8.453651e-003  4.494136e-003 -1.550507e-001  2.579538e-001
 -3.045972e-004  2.190562e-001  1.311688e-002 -1.109169e-003
  1.444319e-001 -2.687203e-001 -1.834593e-004 -1.108679e-001
 -8.009852e-002 -2.488599e-003 -1.890820e-001  1.457396e-001
  2.402085e-003 -3.987823e-001 -8.574614e-002 -2.959285e-003
 -1.900796e-001 -2.446423e-001  1.651682e-003  1.703202e-001
 -4.925437e-002

  0.000000e+000 -3.406991e-003 -7.632147e-002  8.300742e-004
  2.230758e-002 -1.480107e-002  1.088567e-004  5.702911e-002
  9.926765e-002 -8.917058e-004  1.498921e-003 -9.595101e-002
  1.311890e-003 -1.966121e-002  3.375358e-003 -3.244576e-003
  1.510637e-001  2.724214e-001  1.797384e-003  2.728669e-002
  1.581881e-001  1.891334e-004  2.451153e-002 -3.767868e-001
 -9.230059e-004  3.857298e-002 -2.355810e-001  2.060356e-003
  1.613954e-001  2.352221e-001 -4.373942e-003 -4.710922e-002
  1.681133e-001  6.471250e-003 -2.542615e-001 -2.446753e-001
 -4.298942e-003 -7.554723e-002 -5.189415e-002 -3.264324e-003
  2.040485e-001  1.875410e-001  2.104551e-003 -7.809470e-002
  5.572015e-002  3.190346e-004 -4.037969e-001 -6.142953e-002
  2.925293e-003 -1.436185e-001 -5.671739e-002 -1.014326e-002
  1.558800e-001  2.418508e-001 -3.183914e-003  2.079683e-001
  2.535280e-002

  0.000000e+000 -1.330652e-003  4.610942e-002 -3.664891e-004
 -1.542651e-002  1.136040e-002 -5.126998e-004 -3.065347e-002
  8.175183e-002 -9.753506e-004 -9.355582e-003 -1.825029e-001
 -5.695128e-004 -1.941245e-001 -2.002152e-001  1.101520e-003
  8.038913e-003  3.780154e-002  8.224120e-004  1.464004e-003
  7.277045e-002  9.070533e-004 -2.041593e-001 -1.093505e-001
 -2.127922e-003 -2.591519e-001 -1.548921e-001  8.881927e-004
 -1.113405e-001 -7.965169e-002 -1.250290e-003  3.199910e-001
  7.399555e-002 -3.248423e-003 -1.408937e-002  1.733988e-001
  2.772565e-004 -1.276657e-001 -3.792676e-001 -1.089847e-003
  3.887508e-002 -2.039173e-001  2.378547e-003  2.545436e-001
  5.707992e-002 -2.571642e-003  8.499461e-002 -2.254336e-001
  1.353014e-003 -1.667533e-001 -4.164487e-001  4.367907e-003
  4.509187e-002 -1.910289e-001  1.776405e-003  5.070337e-004
 -3.327756e-002

  0.000000e+000 -2.097406e-003  7.480490e-002 -4.046762e-004
 -1.265218e-002  2.973172e-002  2.954597e-005 -7.859413e-002
  1.111340e-001 -2.357021e-004 -7.261015e-002 -1.530280e-001
  1.674837e-003  1.743068e-002  1.195762e-001 -5.274528e-004
 -1.161168e-002 -1.734567e-001 -4.055169e-005  8.484490e-002
  6.588384e-002  7.458876e-004  3.704217e-001  2.688352e-001
  9.661459e-005  1.824408e-001 -2.264530e-001 -8.860564e-005
  3.715587e-002  9.972476e-002 -2.308013e-003 -1.696497e-001
  2.261131e-001  1.734778e-003 -3.887363e-002  1.916911e-001
  5.149414e-004 -1.087643e-001 -1.242835e-001  5.216400e-004
 -3.839508e-001  2.184030e-001 -4.982697e-004  1.060771e-001
 -1.089930e-002 -8.127030e-004  1.801089e-001  3.516969e-002
  5.340879e-004 -2.365055e-001 -1.791168e-001  1.673978e-003
 -1.290764e-002  1.221604e-001  2.545422e-003  2.116841e-001
  2.255031e-001

  0.000000e+000  2.952475e-003  1.747973e-001 -9.795098e-004
 -5.257701e-003  2.319822e-002 -4.380104e-004 -8.692859e-002
 -6.462945e-002 -1.757238e-003 -1.046135e-003 -2.914696e-001
  1.481096e-003 -2.408755e-002  2.802429e-001  1.103946e-003
  4.744664e-002  1.173639e-001  1.116921e-003 -1.503566e-001
 -4.420483e-001 -1.053744e-003 -2.859124e-002 -1.626480e-001
 -3.223355e-003  1.971107e-001  2.855844e-001 -9.729506e-004
  6.996906e-002 -1.796315e-002 -4.491290e-003  1.387577e-002
 -2.056352e-001  7.119486e-004  3.805699e-002  1.372996e-001
 -4.293687e-004  7.487566e-002  6.086819e-002  2.773527e-004
 -1.355217e-002  1.414434e-001  4.932297e-003  6.479673e-002
  8.424002e-002  2.916321e-003 -1.713690e-003 -2.969813e-001
  6.475491e-004  2.464839e-001 -3.011688e-001 -9.098032e-003
  1.105076e-001  1.425412e-001 -6.351131e-003  1.546057e-001
  7.913362e-002

  1.539140e-003 -1.359772e-002  6.335405e-002 -1.626073e-004
 -1.353650e-002 -2.055909e-002  1.275709e-004  4.239398e-002
  2.846498e-002 -8.315254e-004 -1.375100e-002  6.117625e-002
 -1.110402e-003 -7.453466e-002 -2.811803e-001 -6.473257e-005
  2.761642e-001 -2.735070e-002 -3.063375e-003  2.414566e-001
  1.569715e-001  9.528458e-003  8.534083e-002  7.047839e-002
 -2.097024e-003  6.685791e-002  1.261299e-001 -7.951419e-003
  2.215991e-001  4.390427e-002  4.424981e-003 -6.785218e-002
  1.752988e-002  2.431238e-003 -1.052385e-001  2.319007e-001
 -1.166765e-002 -2.421100e-001  2.311075e-001 -1.196749e-002
  1.381581e-001 -1.571437e-001  9.294125e-003  9.319539e-002
  1.237250e-001  6.680268e-003 -9.055940e-002  1.084489e-001
 -6.784674e-003  4.122912e-001 -1.129461e-001 -6.541287e-003
  1.265131e-001 -2.171631e-001  4.875592e-003  4.794436e-002
  3.767823e-001

  0.000000e+000  1.142562e-001 -1.230568e-001  5.751941e-004
 -1.437201e-002 -5.971224e-002 -5.947558e-004 -2.272707e-001
  7.604279e-002 -1.597519e-003 -5.674038e-002 -5.403395e-002
 -9.523170e-004  1.770219e-001 -8.894654e-002 -1.660895e-003
 -1.987146e-002  9.608426e-002  3.516413e-003 -4.286131e-001
  3.180570e-001 -3.395528e-004 -8.340799e-002 -1.583784e-001
 -1.627307e-003  2.563013e-001 -2.173637e-001  2.120998e-003
 -7.312790e-002 -1.025002e-001 -2.355285e-004 -1.605117e-001
  1.793759e-001  2.710704e-004  1.394327e-001  2.648904e-001
 -6.657714e-003  3.362859e-001 -2.762961e-002 -6.628580e-004
  3.577625e-002 -1.688339e-002  3.377619e-003 -7.491265e-002
  1.591618e-001 -1.102774e-003  9.913126e-002  1.134124e-001
  6.716095e-004  2.361759e-001 -7.374403e-002 -6.424932e-004
  1.451420e-001 -3.086305e-002  1.690361e-003 -9.863998e-002
 -1.510243e-002
