# Supplementary material for: 100 Million-year-old straight-jawed lacewing larvae with enormously inflated trunks represent the oldest cases of extreme physogastry in insects
Source: Sci Rep. 2022 Jul 26;12:12760. doi: 10.1038/s41598-022-16698-y (PMC9325756; doi:10.1038/s41598-022-16698-y)
Supplement: Supplementary file 3 — Supplementary Information 2. [file 41598_2022_16698_MOESM3_ESM.zip › Suppl_file_2/shape_physo.pcs]

DATA_NAME	PC1	PC2
5001_1	-1.531106e-01	6.710499e-03
5002_1	2.203297e-01	-6.182074e-02
5003_1	-4.369682e-01	-6.335401e-02
5004_1	6.652456e-02	3.275117e-03
5005_1	-4.823277e-02	2.254497e-02
5006_1	2.683110e-01	-8.113270e-02
5007_1	-1.893215e-02	1.570209e-03
5008_1	-4.815990e-02	2.259051e-02
5009_1	7.773011e-02	-1.003528e-02
5010_1	-2.281332e-01	3.571234e-02
5011_1	-2.581309e-01	2.770241e-02
5012_1	-1.738879e-01	1.757613e-02
5401_1	2.420345e-02	1.021560e-02
5402_1	7.360757e-02	-1.830550e-02
5403_1	7.753040e-03	4.746864e-03
5404_1	1.750074e-01	-7.911539e-02
5405_1	1.629326e-01	-2.290655e-03
5406_1	-1.469445e-01	2.624931e-02
5407_1	1.380599e-01	1.034456e-03
5408_1	2.225164e-01	-5.622744e-02
5409_1	-2.427615e-01	5.397101e-03
5410_1	2.980538e-01	-1.527332e-02
5411_1	1.785374e-01	2.493096e-02
5803_1	-2.986534e-01	-9.829554e-03
5805_1	1.111884e-01	2.459869e-02
5807_1	-3.741679e-01	-4.546288e-02
5812_1	-2.335417e-01	-1.485196e-03
5813_1	-2.084841e-02	7.219937e-03
5816_1	-1.961687e-01	8.888960e-03
5819_1	-6.580267e-02	3.736771e-02
5823_1	1.195514e-01	-5.933054e-03
5825_1	-3.562249e-01	-9.932674e-03
5826_1	-1.553509e-01	1.415610e-02
5827_1	-8.053012e-02	1.030108e-02
5828_1	2.284146e-01	2.397176e-02
5829_1	7.878230e-02	3.900995e-03
5830_1	2.619209e-01	1.284579e-02
5832_1	1.082975e-01	4.060682e-02
5834_1	2.791446e-01	1.916741e-02
5835_1	3.244156e-01	1.726016e-02
5836_1	1.103664e-01	4.234965e-02
5837_1	2.619176e-01	-4.733910e-02
5838_1	1.307834e-01	-4.309431e-03
5840_1	4.336087e-02	2.539413e-02
5841_1	-1.648370e-02	2.030987e-02
5842_1	2.735932e-01	1.606849e-02
5843_1	8.136771e-02	1.971878e-02
5846_1	-4.611347e-02	1.393501e-02
5847_1	-4.068101e-01	-4.479564e-02
5863_1	-3.207148e-01	-1.167733e-02
