# Supplementary material for: 100 Million-year-old straight-jawed lacewing larvae with enormously inflated trunks represent the oldest cases of extreme physogastry in insects
Source: Sci Rep. 2022 Jul 26;12:12760. doi: 10.1038/s41598-022-16698-y (PMC9325756; doi:10.1038/s41598-022-16698-y)
Supplement: Supplementary file 4 — Supplementary Information 3. [file 41598_2022_16698_MOESM4_ESM.xls]

## Sheet: Tabelle1
Source author	Source year	Source figure	Source page or other	Species group III	Species group II	Species group I	Species	Age	Morph	State	l trunk / l head	d trunk / d head
this paper		2C		Neuroptera	Berothidae	?	?	fossil	larva stage 3?	inflated	10.6538	6.57143
Smit et al.	2003	fig. 17 Male	p. 139	Isopoda	Gnathiidae	Gnathia	africana	extant	male	non-inflated	2.46875	0.972973
Smit et al.	2003	fig. 17 Female	p. 139	Isopoda	Gnathiidae	Gnathia	africana	extant	female	inflated	5.26316	2.04167
Smit et al.	2003	fig. 17 P3	p. 139	Isopoda	Gnathiidae	Gnathia	africana	extant	praniza	inflated	7.85714	2.5625
Smit et al.	2003	fig. 17 Z3	p. 139	Isopoda	Gnathiidae	Gnathia	africana	extant	zuphea	non-inflated	3.68182	1.24
Chong et al.	2015	fig. 3	p. 179	Isopoda	Gnathiidae	Caecognathia	coralliophila	extant	zuphea	non-inflated	2.51515	1.05882
Chong et al.	2015	fig. 4 right	p. 180	Isopoda	Gnathiidae	Caecognathia	coralliophila	extant	female praniza	inflated	5.90476	3
Chong et al.	2015	fig. 6	p. 181	Isopoda	Gnathiidae	Caecognathia	coralliophila	extant	male	non-inflated	2.87879	0.921053
Chong et al.	2015	fig. 8	p. 182	Isopoda	Gnathiidae	Caecognathia	coralliophila	extant	female	inflated	6.5	2.23077
Chmelař et al.	2016	fig. 4A	p. 250	Arachnida	Acari	?	?	extant	female	inflated	9.66667	10.75
Chmelař et al.	2016	fig. 4A	p. 250	Arachnida	Acari	?	?	extant	female	non-inflated	3.22222	3.09091
Chmelař et al.	2016	fig. 4A	p. 250	Arachnida	Acari	?	?	extant	male	non-inflated	3.45455	4.16667
Chmelař et al.	2016	fig. 4A	p. 250	Arachnida	Acari	?	?	extant	nymph	non-inflated	2.88889	2.375
Peñalver et al.	2017	fig. 7 lower	p. 8	Arachnida	Acari	Deinocroton	draculi	fossil	female	inflated	13.6842	7.53488
Kanao et al.	2016	fig. 17-7	p. 22	Coleoptera	Staphylinidae	Dimonomera	indica	extant	adult	non-inflated	5.33333	1.84615
Kanao et al.	2016	fig. 17-8	p. 22	Coleoptera	Staphylinidae	Myllaena	brevicornis/gracilicornis	extant	adult	non-inflated	7.22222	1.66667
Kanao et al.	2016	fig. 17-10	p. 22	Coleoptera	Staphylinidae	Coptoxenus	?	extant	adult	inflated	9.125	2.6
Kanao et al.	2016	fig. 17-11	p. 22	Coleoptera	Staphylinidae	Coptophysa	obesa	extant	adult	inflated	7.3	2.66667
Hagan	1954	fig. 1 lower	p. 4	Hymenoptera	Formicidae	Eciton	hamatum	extant	queen	inflated	4.7	1.95238
Hagan	1954	fig. 1 upper	p. 4	Hymenoptera	Formicidae	Eciton	hamatum	extant	queen	non-inflated	6.45161	3.71429
Hölldobler & Wilson	1990	pl. 8	–	Hymenoptera	Formicidae	Myrmecosystus	mimicus	extant	honeypot	inflated	9.74138	4.61818
Hölldobler & Wilson	1990	pl. 8	–	Hymenoptera	Formicidae	Myrmecosystus	mimicus	extant	worker	non-inflated	4.76042	1.03937
Hölldobler & Wilson	1990	fig. 8-9	p. 306	Hymenoptera	Formicidae	Eciton	burchelli	extant	queen	inflated	8.86667	3.2
Hölldobler & Wilson	1990	fig. 12-19b	p. 468	Hymenoptera	Formicidae	Anergates	atratulus	extant	queen	inflated	12.1091	6.41111
Hölldobler & Wilson	1990	fig. 12-20b	p. 468	Hymenoptera	Formicidae	Anergates	atratulus	extant	queen	inflated	7.22115	3.27434
Hölldobler & Wilson	1990	fig. 12-19a	p. 468	Hymenoptera	Formicidae	Anergates	atratulus	extant	queen	non-inflated	5.45902	1.42857
Bugguide James C Trager	–	#567398	–	Hymenoptera	Formicidae	Myrmecosystus	mexicanus	extant	honeypot	inflated	7.03704	5.4
Bugguide Gary Alpert	–	#1588835	–	Hymenoptera	Formicidae	Myrmecosystus	mexicanus	extant	worker	non-inflated	4.57576	1.05952
Weil	2008	fig. 1 left	p. 2	Blattodea	Isoptera	Macrotermes	herus	extant	queen	inflated	18.9333	5.26667
Weil	2008	fig. 1 left	p. 2	Blattodea	Isoptera	Macrotermes	herus	extant	worker	non-inflated	1.91304	1.05
Weil	2008	fig. 1 left	p. 2	Blattodea	Isoptera	Macrotermes	herus	extant	soldier	non-inflated	1.37931	0.782609
Scheffrahn	2011	fig. 4E	p. 49	Blattodea	Isoptera	Calcaritermes	temnocephalus	extant	queen	inflated	13.4737	2.21053
Scheffrahn	2011	fig. 4E	p. 49	Blattodea	Isoptera	Calcaritermes	temnocephalus	extant	worker	non-inflated	4.36842	1.2381
Scheffrahn	2011	fig. 4E		Blattodea	Isoptera	Calcaritermes	temnocephalus	extant	soldier	non-inflated	2.06452	0.954545
Lee et al.	2014	fig. 1b	p. 2157	Blattodea	Isoptera	Macrotermes	gilvus	extant	queen	inflated	15.2381	4.03846
Lee et al.	2014	fig. 1a	p. 2157	Blattodea	Isoptera	Macrotermes	gilvus	extant	worker	non-inflated	3.47619	1.58333
Lee et al.	2014	fig. 1a	p. 2157	Blattodea	Isoptera	Macrotermes	gilvus	extant	soldier	non-inflated	1.33871	0.727273
Sillam-Dussès et al.	2016	fig. 1b	p. 3	Blattodea	Isoptera	Nasutitermes	?	extant	queen	inflated	15.3333	5.15385
Sillam-Dussès et al.	2016	fig. 1b	p. 3	Blattodea	Isoptera	Nasutitermes	?	extant	king	non-inflated	7.44444	1.53846
Sillam-Dussès et al.	2016	fig. 1b	p. 3	Blattodea	Isoptera	Nasutitermes	?	extant	worker	non-inflated	4.07143	1.0625
Sillam-Dussès et al.	2016	fig. 1b	p. 3	Blattodea	Isoptera	Nasutitermes	?	extant	soldier	non-inflated	2.5	1
Havlíčková et al.	2019	fig. 1B	p. 256	Blattodea	Isoptera	Silvestritermes	heyeri	extant	queen	inflated	15.7143	6
Havlíčková et al.	2019	fig. 1B	p. 256	Blattodea	Isoptera	Silvestritermes	heyeri	extant	king	non-inflated	5.44	1.54839
Havlíčková et al.	2019	fig. 1B	p. 256	Blattodea	Isoptera	Silvestritermes	heyeri	extant	worker	non-inflated	2.6875	1.58333
Havlíčková et al.	2019	fig. 1B	p. 256	Blattodea	Isoptera	Silvestritermes	heyeri	extant	soldier	non-inflated	1.55172	1.34375
Havlíčková et al.	2019	fig. 1C	p. 256	Blattodea	Isoptera	Labiotermes	labralis	extant	queen	inflated	9.26667	2.59375
Havlíčková et al.	2019	fig. 1C	p. 256	Blattodea	Isoptera	Labiotermes	labralis	extant	king	non-inflated	3.76923	1.51724
Havlíčková et al.	2019	fig. 1C	p. 256	Blattodea	Isoptera	Labiotermes	labralis	extant	worker	non-inflated	3.27273	1.625
Havlíčková et al.	2019	fig. 1C	p. 256	Blattodea	Isoptera	Labiotermes	labralis	extant	soldier	non-inflated	1.52941	1.025
Havlíčková et al.	2019	fig. 1D	p. 256	Blattodea	Isoptera	Cyrilliotermes	angulariceps	extant	queen	inflated	20.4615	3.28571
Havlíčková et al.	2019	fig. 1D	p. 256	Blattodea	Isoptera	Cyrilliotermes	angulariceps	extant	worker	non-inflated	2.80952	2.05556
Havlíčková et al.	2019	fig. 1D	p. 256	Blattodea	Isoptera	Cyrilliotermes	angulariceps	extant	soldier	non-inflated	1.5122	1.28
Nozaki & Matsuura	2019	fig. 2 upper left	p. 11686	Blattodea	Isoptera	Nasutitermes	takasagoensis	extant	queen	inflated	10.7917	3.31818
Nozaki & Matsuura	2019	fig. 2 upper left	p. 11686	Blattodea	Isoptera	Nasutitermes	takasagoensis	extant	worker	non-inflated	3.38095	1.28571
Nozaki & Matsuura	2019	fig. 2 upper left	p. 11686	Blattodea	Isoptera	Nasutitermes	takasagoensis	extant	soldier	non-inflated	1.75	1
Nozaki & Matsuura	2019	fig. 2 upper middle	p. 11686	Blattodea	Isoptera	Coptotermes	formosanus	extant	queen	inflated	7.04167	1.89286
Nozaki & Matsuura	2019	fig. 2 upper middle	p. 11686	Blattodea	Isoptera	Coptotermes	formosanus	extant	worker	non-inflated	2.31818	1.3
Nozaki & Matsuura	2019	fig. 2 upper middle	p. 11686	Blattodea	Isoptera	Coptotermes	formosanus	extant	soldier	non-inflated	1.4375	1.16667
Nozaki & Matsuura	2019	fig. 2 upper right	p. 11686	Blattodea	Isoptera	Reticulitermes	speratus	extant	queen	inflated	5.88	2.08696
Nozaki & Matsuura	2019	fig. 2 upper right	p. 11686	Blattodea	Isoptera	Reticulitermes	speratus	extant	worker	non-inflated	2.07692	1.04545
Nozaki & Matsuura	2019	fig. 2 upper right	p. 11686	Blattodea	Isoptera	Reticulitermes	speratus	extant	soldier	non-inflated	1.44737	0.909091
Tillyard	1926	fig. U8D	p. 316	Neuroptera	Berothidae	Spermophorella	disseminata	extant	larva stage 1	non-inflated	5.14286	1.23077
Gurney	1947	pl. 11 fig. 2	p. 192	Neuroptera	Berothidae	Lomamyia	?	extant	larva stage 1	non-inflated	4.5	1.05556
Gurney	1947	pl. 11 fig. 4	p. 192	Neuroptera	Berothidae	Spermophorella	disseminata	extant	larva stage 1	non-inflated	4.70588	1.34783
Gurney	1947	pl. 11 fig. 5	p. 192	Neuroptera	Berothidae	Lomamyia	?	extant	larva stage 3	inflated	23.5	5.85714
Minter	1990	fig. 14	p. 121	Neuroptera	Berothidae	Podaella	?	extant	larva stage 1	non-inflated	5.05882	1.15385
Möller	2006	fig. 7	p. 5	Neuroptera	Berothidae	Podaella	vasseana	extant	larva stage 1	non-inflated	5.64103	1.15152
Möller	2006	fig. 28	p. 9	Neuroptera	Berothidae	Podaella	vasseana	extant	larva stage 3	non-inflated	10.4167	1.94737
Monserrat	2006	fig. 11a	p. 197	Neuroptera	Berothidae	Berothimerobius	reticulatus	extant	larva stage 1	non-inflated	6.8	1.22727
Gurney	1947	pl. 11 fig. 6	p. 192	Neuroptera	Dilaridae	Nallachius	americanus	extant	larva stage 3	inflated	20.3636	2.2
Ghilarov	1962	fig. 1	p. 403	Neuroptera	Dilaridae	Dilar	turcicus	extant	larva	partly inflated	10.4783	1.88889
Monserrat	1988	fig. 19	p. 197	Neuroptera	Dilaridae	Dilar	pumilus	extant	larva stage 1	non-inflated	8.64	1.36364
Minter	1992	fig. 1	p. 264	Neuroptera	Dilaridae	Nallachius	krooni	extant	larva stage 1	non-inflated	6.67742	1.07143
Monserrat	2005	fig. 5a	p. 13	Neuroptera	Dilaridae	Dilar	meridionalis	extant	larva stage 1	non-inflated	6.60526	1.2381
Monserrat	2005	fig. 5b	p. 13	Neuroptera	Dilaridae	Dilar	meridionalis	extant	larva stage 1	partly inflated	10.0741	1.12903
Liu et al.	2017	fig. 1D	p. 449	Neuroptera	Dilaridae	Nallachius	americanus	extant	larva	inflated	15.9	3.57143
Badano et al.	2021a	fig. 4ii	p. 679	Neuroptera	Dilaridae	Dilar	?	extant	older larva	inflated	12.5	2.84615
Badano et al.	2021b	fig. 1A	p. 248	Neuroptera	Dilaridae	Dilar	duelli	extant	larva stage 1	non-inflated	5.69048	1.12
Badano et al.	2021b	fig. 2	p. 249	Neuroptera	Dilaridae	Dilar	duelli	extant	larva stage 2	inflated	16.1111	2.5
Brauer	1852	fig. 1	pl. I	Neuroptera	Mantispidae	Mantispa	pagana	extant	larva stage 1	non-inflated	8.0411	1.55072
Brauer	1855	fig. 11''	pl. IV	Neuroptera	Mantispidae	Mantispa	pagana	extant	larva stage 1	non-inflated	13.8	1.26471
Brauer	1869	fig. 1	pl. XII	Neuroptera	Mantispidae	Mantispa	styriaca	extant	larva stage 1	non-inflated	13.0435	1.26562
Brauer	1869	fig. 3	pl. XII	Neuroptera	Mantispidae	Mantispa	styriaca	extant	larva stage 1	inflated	11.7143	3.46512
Brauer	1869	fig. 4	pl. XII	Neuroptera	Mantispidae	Mantispa	styriaca	extant	larva stage 3	inflated	19.6721	5.5
Tillyard	1926	fig. U13A	p. 319	Neuroptera	Mantispidae	Mantispa	vittata	extant	larva stage 1	non-inflated	8.56522	1.34409
Tillyard	1926	fig. U13B	p. 319	Neuroptera	Mantispidae	Mantispa	vittata	extant	larva stage 3	inflated	13.4324	2.48214
Stitz	1931	fig. 332	p. 35.302	Neuroptera	Mantispidae	Mantispa	pagana	extant	larva stage 2	inflated	25.7826	3.75
Hungerford	1936	fig. 4	pl. I	Neuroptera	Mantispidae	Mantispa	interrupta	extant	larva stage 1	non-inflated	8.14706	1.125
Merti	1940	fig. 3	p. 306	Neuroptera	Mantispidae	Mantispa	decorata	extant	larva stage 1	non-inflated	4.85714	0.956835
McKeown & Mincham	1948	fig. 8	p. 217	Neuroptera	Mantispidae	Mantispa	vittata	extant	larva stage 1	non-inflated	6.73864	1.27711
McKeown & Mincham	1948	fig. 9	p. 217	Neuroptera	Mantispidae	Mantispa	vittata	extant	larva stage 2	inflated	23.7143	3.48571
Peterson	1951	fig. N2A	p. 357	Neuroptera	Mantispidae	Mantispa	interrupta	extant	larva stage 1	non-inflated	9.13793	1.21111
Lucchese	1955	fig. 11	p. 254	Neuroptera	Mantispidae	Mantispa	perla	extant	larva stage 1	non-inflated	8.98413	1.03488
Kuroko	1961	fig. 3	pl. 10	Neuroptera	Mantispidae	Climaciella	magna	extant	larva stage 1	non-inflated	6.83908	1.15306
Kuroko	1961	fig. 10	pl. 11	Neuroptera	Mantispidae	Mantispa	japonica	extant	larva stage 1	non-inflated	8.81538	1.10588
Ghilarov	1962	fig. 12a	p. 411	Neuroptera	Mantispidae	Mantispa	styriaca	extant	larva stage 1	non-inflated	6.03571	1.40566
Ghilarov	1962	fig. 12b	p. 411	Neuroptera	Mantispidae	Mantispa	styriaca	extant	older larva	inflated	35.15	4.52778
Parker & Stange	1965	fig. 12	p. 610	Neuroptera	Mantispidae	Plega	yucatanae	extant	larva stage 3	inflated	29.2941	7.38889
Bissett & Moran	1967	fig. 2A	p. 85	Neuroptera	Mantispidae	?	?	extant	larva stage 1	non-inflated	7.89231	1.29577
Davidson	1969	fig. 3	p. 30	Neuroptera	Mantispidae	Mantispa	viridis	extant	larva stage 1	non-inflated	6.61628	1.06173
Davidson	1969	fig. 4	p. 30	Neuroptera	Mantispidae	Mantispa	viridis	extant	larva stage 2	inflated	18.6129	1.96364
Riek	1970	fig. 29.11A	p. 489	Neuroptera	Mantispidae	Mantispa	?	extant	older larva	inflated	14.2093	5.06061
Anonymus	1975	fig. A	?	Neuroptera	Mantispidae	?	?	extant	larva stage 1	non-inflated	8.98305	1.28788
Anonymus	1975	fig. B	?	Neuroptera	Mantispidae	?	?	extant	larva stage 2	inflated	14.4286	3.92857
Anonymus	1975	fig. C	?	Neuroptera	Mantispidae	?	?	extant	larva stage 3	inflated	16.8571	3.8
Poivre	1976	fig. 2A	p. 7	Neuroptera	Mantispidae	Mantispa	styriaca	extant	larva stage 1	non-inflated	7.26471	1.11458
Redborg & MacLeod	1985	fig. 4A	p. 12	Neuroptera	Mantispidae	Mantispa	uhleri	extant	larva stage 1	non-inflated	8.30882	1.32558
Redborg & MacLeod	1985	fig. 6	p. 17	Neuroptera	Mantispidae	Mantispa	uhleri	extant	larva stage 3	inflated	22	5.36735
Monserrat & Díaz-Aranda	1989	fig. 1	p. 194	Neuroptera	Mantispidae	Mantispa	styriaca	extant	larva stage 1	non-inflated	9.07463	1.27119
Monserrat & Díaz-Aranda	1989	fig. 12	p. 197	Neuroptera	Mantispidae	Mantispa	styriaca	extant	larva stage 3	inflated	34.7778	9.72222
Minter	1990	fig. 23	p. 125	Neuroptera	Mantispidae	Mantispa	capeneri	extant	larva stage 1	non-inflated	6.9726	1.06897
Hoffman & Brushwein	1992	fig. 1	p. 183	Neuroptera	Mantispidae	Mantispa	pulchella	extant	larva stage 1	non-inflated	6.36538	1.14493
Hoffman & Brushwein	1992	fig. 2a	p. 183	Neuroptera	Mantispidae	Climaciella	brunnea	extant	larva stage 1	non-inflated	6.13208	0.972603
Hoffman & Brushwein	1992	fig. 3	p. 183	Neuroptera	Mantispidae	Mantispa	interrupta	extant	larva stage 1	non-inflated	7.18182	1.20635
Hoffman & Brushwein	1992	fig. 4	p. 183	Neuroptera	Mantispidae	Mantispa	sayi	extant	larva stage 1	non-inflated	7.80488	1.20635
Hoffman & Brushwein	1992	fig. 5	p. 183	Neuroptera	Mantispidae	Mantispa	viridis	extant	larva stage 1	non-inflated	8.34043	1
Hoffman & Brushwein	1992	fig. 18a	p. 191	Neuroptera	Mantispidae	Mantispa	pulchella	extant	larva stage 2	inflated	9.81481	2.57143
Hoffman & Brushwein	1992	fig. 19a	p. 192	Neuroptera	Mantispidae	Mantispa	pulchella	extant	larva stage 3	inflated	25.4444	3.45763
Jandausch et al.	2018	fig. 2A	p. 532	Neuroptera	Mantispidae	Mantispa	aphavexelte	extant	larva stage 1	non-inflated	7.12676	1.10989
Badano et al.	2021a	fig. 4iii	p. 679	Neuroptera	Mantispidae	Mantispa	styriaca	extant	larva stage 1	non-inflated	6.54386	1.29032
Pierre	1952	fig. 24	?	Neuroptera	Crocinae	Dielocroce	berlandi	extant	larva stage 1?	non-inflated	4.19643	1.28
Suludere et al.	2006	fig. 7	p. 525	Neuroptera	Crocinae	Dielocroce	baudii	extant	larva stage 1?	non-inflated	5.09524	1.13235
Haug et al.	2021b	fig. 5D	p. 443	Neuroptera	Crocinae	Dielocroce	hebraea	extant	larva stage 1?	non-inflated	5.85	1.33871
Haug et al.	2021b	fig. 5A	p. 443	Neuroptera	Crocinae	Dielocroce	hebraea	extant	older larva	more inflated	8.78947	3.61111
Tusun & Satar	2016	fig. 1	p. 146	Neuroptera	Crocinae	Dielocroce	ephemera	extant	older larva	more inflated	8.40323	2.85
Monserrat	1983a	fig. 4	p. 111	Neuroptera	Crocinae	Necrophylus	arenarius	extant	larva stage 1	non-inflated	3.57724	0.843478
Hölzel	1999	fig. 4	p. 132	Neuroptera	Crocinae	Necrophylus	arenarius	extant	older larva	more inflated	8.25714	2.73913
Monserrat	1983b	fig. 2	p. 42	Neuroptera	Crocinae	Josandreva	sazi	extant	larva stage 1	non-inflated	3.07874	1.07843
Monserrat	1983b	fig. 12	p. 46	Neuroptera	Crocinae	Josandreva	sazi	extant	larva stage 3	more inflated	5.57609	2.17593
Satar et al.	2007	fig. 7	p. 52	Neuroptera	Crocinae	Croce	schmidti	extant	larva stage 1	non-inflated	3.1619	1
Ghosh	1910	fig. 2	unnumbered plate	Neuroptera	Crocinae	Croce	filipennis	extant	larva stage 3?	more inflated	6.45333	2.37374
Navás	1919	fig. 2	p. 50	Neuroptera	Nemopterinae	Nemoptera	bipennis	extant	larva stage 1	non-inflated	3.96591	1.71523
Withycombe	1925	fig. 4	pl. XXXIX	Neuroptera	Nemopterinae	Nemoptera	bipennis	extant	larva stage 1	non-inflated	3.54545	1.26846
Monserrat & Martinez	1995	fig. 3	p. 57	Neuroptera	Nemopterinae	Nemoptera	bipennis	extant	larva stage 1	non-inflated	2.74419	1.06757
Monserrat & Martinez	1995	fig. 4	p. 57	Neuroptera	Nemopterinae	Nemoptera	bipennis	extant	larva stage 3	more inflated	10.7714	2.86957
Monserrat	1996	fig. 42	p. 110	Neuroptera	Nemopterinae	Nemoptera	bipennis	extant	larva stage 3	more inflated	10.88	2.52632
Monserrat	2008	fig. 6d	p. 13	Neuroptera	Nemopterinae	Lertha	sofiae	extant	larva stage 1	non-inflated	3.88889	1.25641
Monserrat	2008	fig. 7g	p. 14	Neuroptera	Nemopterinae	Lertha	sheppardi	extant	larva stage 3	more inflated	8.16129	2.79612
Froggatt	1907	fig. 33	p. 62	Neuroptera	Psychopsidae	Psychopsis	mimica	extant	larva stage 1	non-inflated	2.12676	0.793651
Tillyard	1918	text-fig. 2a	p. 790	Neuroptera	Psychopsidae	Psychopsis	elegans	extant	larva stage 1	non-inflated	2.89831	0.915254
Tillyard	1918	fig. 5	pl. LXXIX	Neuroptera	Psychopsidae	Psychopsis	elegans	extant	larva stage 3	more inflated	5.2381	1.81395
Aspöck & Aspöck	1999	fig. 50	p. 20	Neuroptera	Psychopsidae	Cabralis	gloriosus	extant	larva stage 3?	more inflated	4.22	2.42105
New	1983	fig. 3	p. 122	Neuroptera	Nymphidae	Osmylops	sejunctus	extant	larva stage 1	non-inflated	2.89796	0.904762
Aspöck & Aspöck	2007	fig. 154	p. 506	Neuroptera	Nymphidae	Osmylops	sejunctus	extant	larva stage 1	non-inflated	2.97436	1.39062
Haug et al.	2022	fig. 1.24	p. 35	Neuroptera	Nymphidae	Osmylops	?	extant	older larva	more inflated	5.25	2.97468
Henry	1976	fig. 1	p. 7	Neuroptera	Ascalaphidae	Ululodes	mexicana	extant	larva stage 3	more inflated	4.1453	2.12214
Henry	1976	fig. 4	p. 12	Neuroptera	Ascalaphidae	Ululodes	mexicana	extant	larva stage 1	non-inflated	1.8069	0.738462
Henry	1976	fig. 5	p. 16	Neuroptera	Ascalaphidae	Ascaloptynx	furciger	extant	larva stage 3	more inflated	4.65766	1.89441
Henry	1976	fig. 7	p. 20	Neuroptera	Ascalaphidae	Ascaloptynx	furciger	extant	larva stage 1	non-inflated	1.78075	0.868217
Satar et al.	2006	fig. 4	p. 60	Neuroptera	Myrmeleontidae	Distoleon	tetragrammicus	extant	larva stage 1	?	4.2381	1.92308
Satar et al.	2006	fig. 8	p. 60	Neuroptera	Myrmeleontidae	Distoleon	tetragrammicus	extant	larva stage 3	more inflated	3.5102	1.68421
Nicoli Aldini	2007	fig. 2 upper left	p. 61	Neuroptera	Myrmeleontidae	Myrmeleon	bore	extant	larva stage 1	?	3.82927	2.28571
Nicoli Aldini	2007	fig. 2 right	p. 61	Neuroptera	Myrmeleontidae	Myrmeleon	bore	extant	larva stage 3	more inflated	5.42708	2.63736
Tillyard	1922	fig. 2	p. 211	Neuroptera	Ithonidae	Ithone	fusca	extant	larva stage 1	non-inflated	8.47059	1.31579
Riek	1970	fig. 29.10A	p. 486	Neuroptera	Ithonidae	Ithone	?	extant	older larva	more inflated	21.0667	1.72727
Grebennikov	2004	fig. 1	p. 411	Neuroptera	Ithonidae	Ithone	fusca	extant	older larva	more inflated	16.3585	1.76923
Grebennikov	2004	fig. 9	p. 412	Neuroptera	Ithonidae	Oliarces	clara	extant	older larva	more inflated	17.9474	3.74627
Grebennikov	2004	fig. 18	p. 413	Neuroptera	Ithonidae	Ithone	fusca	extant	larva stage 1	non-inflated	9.75556	1.12025
Grebennikov	2004	fig. 23	p. 414	Neuroptera	Ithonidae	Oliarces	clara	extant	larva stage 1	non-inflated	6.92	1.29851
Mehra	1965	fig. 2	p. 402	Neuroptera	Chrysopidae	Chrysopa	madestes	extant	larva stage 1	non-inflated	3.84722	1.42056
Adams	1959	fig. 4a	p. 22	Neuroptera	Chrysopidae	Chrysopa	ramburi	extant	older larva	more inflated	11.4286	3.125
Rojht et al.	2009	fig. 2 right	p. 7	Neuroptera	Chrysopidae	Chrysopera	carnea	extant	younger larva	non-inflated	9.24074	1.77465
Rojht et al.	2009	fig. 2 left	p. 7	Neuroptera	Chrysopidae	Chrysopera	carnea	extant	older larva	more inflated	5.0625	1.66667
Nakahara	1954	fig. 2	pl. 3	Neuroptera	Hemerobiidae	Hemerobius	japonicus	extant	larva stage 1	non-inflated	6.59524	1.31373
Nakahara	1954	fig. 3	pl. 3	Neuroptera	Hemerobiidae	Hemerobius	japonicus	extant	larva stage 3	more inflated	11.75	2.13043
Nakahara	1954	fig. 8	pl. 5	Neuroptera	Hemerobiidae	Sympherobius	domesticus	extant	larva stage 3	more inflated	16.7179	3.37736
Nakahara	1954	fig. 2	pl. 6	Neuroptera	Hemerobiidae	Eumicromus	numerosus	extant	larva stage 1	non-inflated	4.16	0.945946
Nakahara	1954	fig. 3	pl. 6	Neuroptera	Hemerobiidae	Eumicromus	numerosus	extant	larva stage 3	more inflated	9.7	2.15
MacLeod	1960	fig. 3	pl. 6	Neuroptera	Hemerobiidae	Boriomyia	fidelis	extant	larva stage 1	non-inflated	5.90164	1.09091
MacLeod	1960	fig. 4	pl. 6	Neuroptera	Hemerobiidae	Boriomyia	fidelis	extant	larva stage 3	more inflated	16.4167	1.98592
Haug et al.	2020	fig. 7	p. 13	Neuroptera	Psychopsidae †	?	?	fossil	larva stage 1?	non-inflated	2.36364	0.990826
Haug et al.	2020	fig. 10	p. 16	Neuroptera	Psychopsidae †	?	?	fossil	younger larva?	non-inflated	2.54676	0.858333
Haug et al.	2020	fig. 2	p. 7	Neuroptera	Psychopsidae †	?	?	fossil	older larva?	more inflated	4.40698	1.81333
Haug et al.	2020	fig. 12	p. 18	Neuroptera	Psychopsidae †	?	?	fossil	older larva?	more inflated	5.69663	1.27184
Haug et al.	2022	fig. 4a	p. 41	Neuroptera	Nymphidae †	?	?	fossil	older larva?	more inflated	3.975	1.25243
Wang et al.	2016	suppl.-fig. 3F	suppl-p. 8	Neuroptera	Nymphidae †	Nymphavus?	?	fossil	younger larva?	non-inflated	2.99296	0.903061
Haug et al.	2021b	fig. 8A	p. 447	Neuroptera	Crocinae †	?	?	fossil	older larva?	more inflated	6.10236	1.89474
Haug et al.	2021b	fig. 6C	p. 445	Neuroptera	Crocinae †	?	?	fossil	younger larva?	less inflated	4.18	1.31325
Haug et al.	2021c	fig. 2A	p. 139	Neuroptera	Nemopterinae? †	?	?	fossil	younger larva?	less inflated	5.06329	1.63918
Haug et al.	2021c	fig. 3A	p. 141	Neuroptera	Nemopterinae? †	?	?	fossil	older larva?	more inflated	6.50769	2.21552
Haug et al.	2021a	fig. 12A	p. 37	Neuroptera	Berothidae? †	?	?	fossil	older larva?	more inflated	11.9697	3.59375
Haug et al.	2021a	fig. 6A	p. 31	Neuroptera	Berothidae? †	?	?	fossil	older larva?	more inflated	11.2449	3.09375
Haug et al.	2021a	fig. 13E	p. 38	Neuroptera	Berothidae? †	?	?	fossil	younger larva?	less inflated	4.02857	1.12121
Haug et al.	2021a	fig. 11A	p. 36	Neuroptera	Berothidae? †	?	?	fossil	younger larva?	less inflated	3.23077	1.28333
Haug et al.	2021a	fig. 29A	p. 54	Neuroptera	Osmylidae? †	?	?	fossil	older larva?	more inflated	12.8182	2.36735
Haug et al.	2021a	fig. 26A	p. 51	Neuroptera	Osmylidae? †	?	?	fossil	older larva?	more inflated	13.8043	3.86667
Haug et al.	2021a	fig. 3A	p. 27	Neuroptera	Osmylidae? †	?	?	fossil	larva stage 1?	non-inflated	3.27536	0.876289
