# Supplementary material for: 100 Million-year-old straight-jawed lacewing larvae with enormously inflated trunks represent the oldest cases of extreme physogastry in insects
Source: Sci Rep. 2022 Jul 26;12:12760. doi: 10.1038/s41598-022-16698-y (PMC9325756; doi:10.1038/s41598-022-16698-y)
Supplement: Supplementary file 5 — Supplementary Information 4. [file 41598_2022_16698_MOESM5_ESM.xls]

## Sheet: Tabelle1
# in data set	Group	Source author	Source year	Source figure	Source page or other	Time (1=K; 2=Eoc; 3=Mio; 4=extant)	Accession # or other information
5001	Berothidae	Tillyard	1916	fig. 33	pl. XVIII	4	–
5002	Berothidae	Gurney	1947	fig. 8	p. 165 pl. 12	4	–
5003	Berothidae	Gurney	1947	fig. 12	p. 165 pl. 12	4	–
5004	Berothidae	MacLeod	1964	fig. 36	pl. XII	4	–
5005	Berothidae	Toschi	1964	fig. 3	p. 25	4	–
5006	Berothidae	Riek	1970	fig. 29.10H	p. 486	4	–
5007	Berothidae	Minter	1990	fig. 6	p. 118	4	–
5008	Berothidae	Minter	1990	fig. 15	p. 121	4	–
5009	Berothidae	Möller et al.	2006	fig. 8	p. 5	4	–
5010	Berothidae	Möller et al.	2006	fig. 29	p. 9	4	–
5011	Berothidae	Monserrat	2006	fig. 11b	p. 197	4	–
5012	Berothidae	Dobosz & Górski	2008	–	–	4	–
5401	Dilaridae	Gurney	1947	fig. 11	p. 165 pl. 12	4	–
5402	Dilaridae	Ghilarov	1962	fig. 2a	p. 404	4	–
5403	Dilaridae	MacLeod	1964	fig. 33	pl. XI	4	–
5404	Dilaridae	Monserrat	1988	fig. 20	p. 197	4	–
5405	Dilaridae	Minter	1990	fig. 2	p. 264	4	–
5406	Dilaridae	Minter	1990	fig. 4	p. 265	4	–
5407	Dilaridae	Minter	1990	fig. 6	p. 265	4	–
5408	Dilaridae	Monserrat	2005	fig. 5c	p. 13	4	–
5409	Dilaridae	Liu et al.	2017	fig. 1D	p. 449	4	–
5410	Dilaridae	Badano et al.	2021b	fig. 3A, B	p. 250	4	–
5411	Dilaridae	Badano et al.	2021b	fig. 5A	p. 252	4	–
5803	fossil; Berothidae	Janzen	2002	fig. 58	p. 120	2	CCHH 1270
5805	fossil; ?, straight mouthparts	Engel & Grimaldi	2008	fig. 8	p. 54	1	ANMH Bu-126
5807	fossil; Berothidae	Engel & Grimaldi	2008	fig. 43	p. 75	1	AMNH Bu-1297
5812	fossil; Berothidae	Wedmann et al.	2013	fig. 2C	p. 239	2	Collection Thomas Weiterschan
5813	fossil; Berothidae	Wedmann et al.	2013	fig. 5B	p. 242	2	Collection Thomas Weiterschan
5816	fossil; Berothidae	Engel	2016	fig. 10	p. 11	1	AMNH Bu-275
5819	fossil; Berothidae	Pérez-de la Fuente et al.	2020	fig. 2D	p. 5	1	MCNA 9294
5823	fossil; Berothidae?	Haug et al.	2021a	fig. 4A–C	p. 29	1	BUB_3064-1
5825	fossil; Berothidae?	Haug et al.	2021a	fig. 5	p. 30	1	BUB_3065
5826	fossil; Berothidae?	Haug et al.	2021a	fig. 6	p. 31	1	BUB_3144
5827	fossil; Berothidae?	Haug et al.	2021a	fig. 7A–F	p. 32	1	BUB_3355
5828	fossil; Dilaridae?	Haug et al.	2021a	fig. 7G-K	p. 32	1	BUB_3390
5829	fossil; Dilaridae?	Haug et al.	2021a	fig. 8	p. 33	1	BUB_3726
5830	fossil; Berothidae?	Haug et al.	2021a	fig. 9	p. 34	1	BUB_3741
5832	fossil; Berothidae?	Haug et al.	2021a	fig. 11	p. 36	1	BUB_3963
5834	fossil; Berothidae?	Haug et al.	2021a	fig. 13A–D	p. 38	1	PED 0380
5835	fossil; Berothidae?	Haug et al.	2021a	fig. 13E–H	p. 38	1	CJW_F_3198
5836	fossil; Berothidae?	Haug et al.	2021a	fig. 13I, J	p. 38	1	CJW_F_3336
5837	fossil; Dilaridae?	Haug et al.	2021a	fig. 14A–E	p. 39	1	PED 0772-1
5838	fossil; Berothidae?	Haug et al.	2021a	fig. 14F–H	p. 39	1	PED 0772-2
5840	fossil; Berothidae?	Haug et al.	2021a	fig. 16A–E	p. 41	1	PED 0900-1
5841	fossil; Berothidae?	Haug et al.	2021a	fig. 16F–I	p. 41	1	PED 0900-2
5842	fossil; Berothidae?	Haug et al.	2021a	fig. 17A–E	p. 42	1	PED 0900-3
5843	fossil; Berothidae?	Haug et al.	2021a	fig. 17F–I	p. 42	1	PED 0900-4
5846	fossil; Berothidae?	Haug et al.	2021a	fig. 18C–F	p. 43	1	PED 0900-7
5847	fossil; Berothidae?	Haug et al.	2021a	fig. 19A–E	p. 44	1	PED 0769-1
5863	fossil; Berothidae?	Haug et al.	this paper	Fig. 2		1	PED 1794
